# Supplementary material for: Ethyl (E)-3-hy­droxy-2-[(4-meth­oxy­styr­yl)­carbamo­yl]but-2-enoate
Source: Acta Crystallogr Sect E Struct Rep Online. 2012 Feb 24;68(Pt 3):o798. doi: 10.1107/S1600536812006538 (PMC3297865; doi:10.1107/S1600536812006538)
Supplement: Supplementary file 1 [file e-68-0o798-sup1.cif]

##############################################################################
#                                                                            #
# This CIF contains the data in a paper accepted for publication in          #
# Acta Crystallographica Section E. It conforms to the requirements of       #
# Notes for Authors for Acta Crystallographica Section E, and has been       #
# peer reviewed under the auspices of the IUCr Commission on Journals.       #
#                                                                            #
# Full details of the Crystallographic Information File format               #
# are given in the paper "The Crystallographic Information File (CIF):       #
# a New Standard Archive File for Crystallography" by S. R. Hall, F. H.      #
# Allen and I. D. Brown [Acta Cryst. (1991), A47, 655-685].                  #
#                                                                            #
# The current version of the core CIF dictionary is obtainable from          #
# ftp://ftp.iucr.org/pub/cif_core.dic.                                       #
#                                                                            #
# Software is freely available for graphical display of the structure(s)     #
# in this CIF. For information consult the CIF software page                 #
# http://www.iucr.org/resources/cif/software.                                #
#                                                                            #
# This file may be used for bona fide research purposes within the           #
# scientific community so long as proper attribution is given to the journal # 
# article from which it was obtained.                                        #
#                                                                            #
##############################################################################
data_I
_audit_creation_method     SHELXL-97
_chemical_name_systematic
;
Ethyl (<i>E</i>)-3-hydroxy-2-[(4-methoxystyryl)carbamoyl]but-2-enoate
;
_chemical_name_common     ?
_chemical_formula_moiety     'C16 H19 N O5'
_chemical_formula_sum     'C16 H19 N O5'
_chemical_formula_iupac     'C16 H19 N O5'
_chemical_formula_weight     305.32
_chemical_melting_point_gt     367
_chemical_melting_point_lt     369
_symmetry_cell_setting     monoclinic
_symmetry_space_group_name_H-M     'P 21/n'
_symmetry_space_group_name_Hall     '-P 2yn'
loop_
    _symmetry_equiv_pos_as_xyz
    'x, y, z'
    '-x+1/2, y+1/2, -z+1/2'
    '-x, -y, -z'
    'x+1/2, -y+1/2, z+1/2'
_cell_length_a     11.1878(15)
_cell_length_b     10.5349(14)
_cell_length_c     13.5586(18)
_cell_angle_alpha     90.00
_cell_angle_beta     101.424(2)
_cell_angle_gamma     90.00
_cell_volume     1566.4(4)
_cell_formula_units_Z     4
_cell_measurement_reflns_used     3146
_cell_measurement_theta_min     4.934
_cell_measurement_theta_max     54.095
_cell_measurement_temperature     293(2)
_exptl_crystal_description     prismatic
_exptl_crystal_colour     yellow
_exptl_crystal_size_max     0.313
_exptl_crystal_size_mid     0.269
_exptl_crystal_size_min     0.251
_exptl_crystal_density_diffrn     1.295
_exptl_crystal_density_meas     ?
_exptl_crystal_density_method     'not measured'
_exptl_crystal_F_000     648
_exptl_absorpt_coefficient_mu     0.097
_exptl_absorpt_correction_type     multi-scan
_exptl_absorpt_process_details     '(SADABS; Bruker, 2003)'
_exptl_absorpt_correction_T_min     0.733
_exptl_absorpt_correction_T_max     1.000
_exptl_special_details
;
;
_diffrn_ambient_temperature     293(2)
_diffrn_radiation_type     MoK\a
_diffrn_radiation_wavelength     0.71073
_diffrn_radiation_source     'fine-focus sealed tube'
_diffrn_radiation_monochromator     graphite
_diffrn_measurement_device_type     'Bruker SMART CCD area-detector'
_diffrn_measurement_method     '\f and \w scans'
_diffrn_detector_area_resol_mean     ?
_diffrn_reflns_number     8234
_diffrn_reflns_av_R_equivalents     0.0226
_diffrn_reflns_av_sigmaI/netI     0.0245
_diffrn_reflns_theta_min     2.16
_diffrn_reflns_theta_max     26.00
_diffrn_reflns_theta_full     26.00
_diffrn_measured_fraction_theta_max     0.997
_diffrn_measured_fraction_theta_full     0.997
_diffrn_reflns_limit_h_min     -12
_diffrn_reflns_limit_h_max     13
_diffrn_reflns_limit_k_min     -12
_diffrn_reflns_limit_k_max     12
_diffrn_reflns_limit_l_min     -16
_diffrn_reflns_limit_l_max     10
_diffrn_standards_number     0
_diffrn_standards_interval_count     .
_diffrn_standards_interval_time     .
_diffrn_standards_decay_%     ?
_refine_special_details
;
Refinement of <i>F</i>^2^ against ALL reflections. The weighted <i>R</i>-factor
<i>wR</i> and goodness of fit <i>S</i> are based on <i>F</i>^2^, conventional
<i>R</i>-factors <i>R</i> are based on <i>F</i>, with <i>F</i> set to zero for
negative <i>F</i>^2^. The threshold expression of <i>F</i>^2^ >
\s(<i>F</i>^2^) is used only for calculating <i>R</i>-factors(gt) <i>etc</i>.
and is not relevant to the choice of reflections for refinement.
<i>R</i>-factors based on <i>F</i>^2^ are statistically about twice as large
as those based on <i>F</i>, and <i>R</i>- factors based on ALL data will be
even larger.
;
_reflns_number_total     3064
_reflns_number_gt     2489
_reflns_threshold_expression     I>2\s(I)
_refine_ls_structure_factor_coef     Fsqd
_refine_ls_matrix_type     full
_refine_ls_R_factor_all     0.0511
_refine_ls_R_factor_gt     0.0425
_refine_ls_wR_factor_gt     0.1143
_refine_ls_wR_factor_ref     0.1220
_refine_ls_goodness_of_fit_ref     1.040
_refine_ls_restrained_S_all     1.047
_refine_ls_number_reflns     3064
_refine_ls_number_parameters     211
_refine_ls_number_restraints     1
_refine_ls_hydrogen_treatment     mixed
_refine_ls_weighting_scheme     calc
_refine_ls_weighting_details
         'calc w=1/[\s^2^(Fo^2^)+(0.0681P)^2^+0.1430P] where P=(Fo^2^+2Fc^2^)/3'
_atom_sites_solution_hydrogens     geom
_atom_sites_solution_primary     direct
_atom_sites_solution_secondary     difmap
_refine_ls_shift/su_max     0.025
_refine_ls_shift/su_mean     0.002
_refine_diff_density_max     0.132
_refine_diff_density_min     -0.181
_refine_ls_extinction_method     'SHELXL97 (Sheldrick, 2008)'
_refine_ls_extinction_coef     0.100(6)
_refine_ls_extinction_expression
                                  'Fc^*^=kFc[1+0.001xFc^2^\l^3^/sin(2\q)]^-1/4^'
loop_
    _atom_type_symbol
    _atom_type_description
    _atom_type_scat_dispersion_real
    _atom_type_scat_dispersion_imag
    _atom_type_scat_source
    'C' 'C' 0.0033 0.0016
                         'International Tables Vol C Tables 4.2.6.8 and 6.1.1.4'
    'H' 'H' 0.0000 0.0000
                         'International Tables Vol C Tables 4.2.6.8 and 6.1.1.4'
    'N' 'N' 0.0061 0.0033
                         'International Tables Vol C Tables 4.2.6.8 and 6.1.1.4'
    'O' 'O' 0.0106 0.0060
                         'International Tables Vol C Tables 4.2.6.8 and 6.1.1.4'
_computing_data_collection     'SMART (Bruker, 2003)'
_computing_cell_refinement     'SAINT (Bruker, 2003)'
_computing_data_reduction     'SAINT (Bruker, 2003)'
_computing_structure_solution     'SHELXS97 (Sheldrick, 2008)'
_computing_structure_refinement     'SHELXL97 (Sheldrick, 2008)'
_computing_molecular_graphics     'SHELXTL (Sheldrick, 2008)'
_computing_publication_material     'SHELXTL (Sheldrick, 2008)'
loop_
    _atom_site_type_symbol
    _atom_site_label
    _atom_site_fract_x
    _atom_site_fract_y
    _atom_site_fract_z
    _atom_site_U_iso_or_equiv
    _atom_site_adp_type
    _atom_site_calc_flag
    _atom_site_refinement_flags
    _atom_site_occupancy
    _atom_site_symmetry_multiplicity
    _atom_site_disorder_assembly
    _atom_site_disorder_group
    N N1 0.77258(10) 0.36381(11) -0.00047(9) 0.0537(3) Uani d . 1 1 . .
    O O1 0.76724(11) 0.39921(10) -0.16424(7) 0.0731(3) Uani d . 1 1 . .
    O O2 0.83950(12) 0.59326(11) -0.22428(7) 0.0749(4) Uani d D 1 1 . .
    O O3 0.86298(11) 0.54370(10) 0.12448(7) 0.0706(3) Uani d . 1 1 . .
    O O4 0.93449(9) 0.71806(9) 0.06663(7) 0.0622(3) Uani d . 1 1 . .
    O O5 0.57847(10) -0.35005(9) 0.03629(8) 0.0684(3) Uani d . 1 1 . .
    C C1 0.65197(14) -0.02958(14) 0.13759(10) 0.0588(4) Uani d . 1 1 . .
    H H1 0.6582 0.0155 0.1974 0.071 Uiso calc R 1 1 . .
    C C2 0.61898(13) -0.15608(14) 0.13560(10) 0.0593(4) Uani d . 1 1 . .
    H H2 0.6036 -0.1950 0.1934 0.071 Uiso calc R 1 1 . .
    C C3 0.60897(11) -0.22447(13) 0.04747(10) 0.0521(3) Uani d . 1 1 . .
    C C4 0.63126(13) -0.16397(14) -0.03769(10) 0.0577(4) Uani d . 1 1 . .
    H H4 0.6241 -0.2091 -0.0975 0.069 Uiso calc R 1 1 . .
    C C5 0.66365(13) -0.03854(14) -0.03493(10) 0.0569(4) Uani d . 1 1 . .
    H H5 0.6777 0.0002 -0.0932 0.068 Uiso calc R 1 1 . .
    C C6 0.67605(11) 0.03238(13) 0.05345(9) 0.0500(3) Uani d . 1 1 . .
    C C7 0.71325(12) 0.16556(13) 0.06022(11) 0.0569(4) Uani d . 1 1 . .
    H H7 0.7259 0.2023 0.1238 0.068 Uiso calc R 1 1 . .
    C C8 0.73077(12) 0.23922(13) -0.01454(10) 0.0540(3) Uani d . 1 1 . .
    H H8 0.7145 0.2064 -0.0795 0.065 Uiso calc R 1 1 . .
    C C9 0.79420(12) 0.43913(13) -0.07438(9) 0.0506(3) Uani d . 1 1 . .
    C C10 0.84919(11) 0.56419(12) -0.05171(8) 0.0456(3) Uani d . 1 1 . .
    C C11 0.86942(12) 0.63708(13) -0.13301(9) 0.0517(3) Uani d . 1 1 . .
    C C12 0.92260(15) 0.76693(15) -0.12982(11) 0.0666(4) Uani d . 1 1 . .
    H H12A 1.0067 0.7641 -0.0964 0.100 Uiso calc R 1 1 . .
    H H12B 0.8785 0.8226 -0.0938 0.100 Uiso calc R 1 1 . .
    H H12C 0.9169 0.7978 -0.1972 0.100 Uiso calc R 1 1 . .
    C C13 0.88127(11) 0.60534(12) 0.05309(9) 0.0490(3) Uani d . 1 1 . .
    C C14 0.96451(16) 0.76631(16) 0.16830(12) 0.0752(5) Uani d . 1 1 . .
    H H14A 1.0243 0.7119 0.2097 0.090 Uiso calc R 1 1 . .
    H H14B 0.8922 0.7694 0.1976 0.090 Uiso calc R 1 1 . .
    C C15 1.01509(19) 0.89607(18) 0.16260(16) 0.0984(7) Uani d . 1 1 . .
    H H15A 1.0839 0.8923 0.1302 0.148 Uiso calc R 1 1 . .
    H H15B 1.0404 0.9296 0.2293 0.148 Uiso calc R 1 1 . .
    H H15C 0.9536 0.9501 0.1246 0.148 Uiso calc R 1 1 . .
    C C16 0.55675(17) -0.41682(16) 0.12183(12) 0.0745(5) Uani d . 1 1 . .
    H H16A 0.6282 -0.4132 0.1743 0.112 Uiso calc R 1 1 . .
    H H16B 0.5379 -0.5038 0.1041 0.112 Uiso calc R 1 1 . .
    H H16C 0.4894 -0.3787 0.1450 0.112 Uiso calc R 1 1 . .
    H H1A 0.7911(14) 0.3947(15) 0.0620(13) 0.067(4) Uiso d . 1 1 . .
    H H2A 0.8114(17) 0.5093(15) -0.2163(15) 0.099(6) Uiso d D 1 1 . .
loop_
    _atom_site_aniso_label
    _atom_site_aniso_U_11
    _atom_site_aniso_U_22
    _atom_site_aniso_U_33
    _atom_site_aniso_U_12
    _atom_site_aniso_U_13
    _atom_site_aniso_U_23
    N1 0.0602(7) 0.0506(7) 0.0500(7) -0.0036(5) 0.0101(5) 0.0008(5)
    O1 0.1040(8) 0.0646(7) 0.0460(6) -0.0161(6) 0.0032(5) -0.0052(4)
    O2 0.1071(9) 0.0762(8) 0.0392(5) -0.0094(6) 0.0096(5) 0.0060(5)
    O3 0.1014(8) 0.0711(7) 0.0405(5) -0.0170(6) 0.0171(5) 0.0000(4)
    O4 0.0785(6) 0.0580(6) 0.0486(5) -0.0123(5) 0.0089(5) -0.0069(4)
    O5 0.0883(7) 0.0532(6) 0.0650(7) -0.0090(5) 0.0185(5) 0.0023(5)
    C1 0.0702(8) 0.0624(9) 0.0449(7) -0.0065(7) 0.0137(6) -0.0031(6)
    C2 0.0698(9) 0.0625(9) 0.0477(7) -0.0058(7) 0.0169(6) 0.0076(6)
    C3 0.0503(7) 0.0510(8) 0.0547(8) -0.0002(5) 0.0099(6) 0.0040(6)
    C4 0.0700(8) 0.0582(9) 0.0457(7) 0.0000(7) 0.0131(6) -0.0020(6)
    C5 0.0687(8) 0.0577(9) 0.0464(7) -0.0018(6) 0.0168(6) 0.0073(6)
    C6 0.0472(7) 0.0536(8) 0.0491(7) 0.0006(5) 0.0092(5) 0.0031(5)
    C7 0.0604(8) 0.0574(8) 0.0531(8) -0.0051(6) 0.0115(6) -0.0020(6)
    C8 0.0543(7) 0.0502(8) 0.0563(8) 0.0001(6) 0.0081(6) 0.0002(6)
    C9 0.0531(7) 0.0535(8) 0.0434(7) 0.0022(6) 0.0054(5) 0.0013(5)
    C10 0.0468(6) 0.0491(7) 0.0402(6) 0.0024(5) 0.0066(5) 0.0016(5)
    C11 0.0536(7) 0.0579(8) 0.0428(7) 0.0051(6) 0.0076(5) 0.0059(5)
    C12 0.0739(9) 0.0681(10) 0.0573(8) -0.0104(7) 0.0120(7) 0.0154(7)
    C13 0.0504(7) 0.0530(8) 0.0432(7) 0.0020(6) 0.0086(5) 0.0009(5)
    C14 0.0862(11) 0.0800(11) 0.0569(9) -0.0040(9) 0.0079(8) -0.0217(8)
    C15 0.0945(13) 0.0916(14) 0.1113(15) -0.0234(11) 0.0256(12) -0.0477(12)
    C16 0.0902(11) 0.0601(10) 0.0751(10) -0.0113(8) 0.0209(9) 0.0118(7)
_geom_special_details
;
All e.s.d.'s (except the e.s.d. in the dihedral angle between two l.s. planes)
are estimated using the full covariance matrix. The cell e.s.d.'s are taken
into account individually in the estimation of e.s.d.'s in distances, angles
and torsion angles; correlations between e.s.d.'s in cell parameters are only
used when they are defined by crystal symmetry. An approximate (isotropic)
treatment of cell e.s.d.'s is used for estimating e.s.d.'s involving l.s.
planes.
;
loop_
    _geom_bond_atom_site_label_1
    _geom_bond_atom_site_label_2
    _geom_bond_site_symmetry_2
    _geom_bond_distance
    _geom_bond_publ_flag
    N1 C9 . 1.3373(16) ?
    N1 C8 . 1.3938(18) ?
    N1 H1A . 0.893(17) ?
    O1 C9 . 1.2676(16) ?
    O2 C11 . 1.3010(16) ?
    O2 H2A . 0.952(15) ?
    O3 C13 . 1.2162(15) ?
    O4 C13 . 1.3247(16) ?
    O4 C14 . 1.4451(17) ?
    O5 C3 . 1.3672(16) ?
    O5 C16 . 1.4180(17) ?
    C1 C2 . 1.382(2) ?
    C1 C6 . 1.3864(18) ?
    C1 H1 . 0.9300 ?
    C2 C3 . 1.3808(19) ?
    C2 H2 . 0.9300 ?
    C3 C4 . 1.3841(18) ?
    C4 C5 . 1.369(2) ?
    C4 H4 . 0.9300 ?
    C5 C6 . 1.3955(19) ?
    C5 H5 . 0.9300 ?
    C6 C7 . 1.4611(19) ?
    C7 C8 . 1.3217(19) ?
    C7 H7 . 0.9300 ?
    C8 H8 . 0.9300 ?
    C9 C10 . 1.4607(18) ?
    C10 C11 . 1.3981(17) ?
    C10 C13 . 1.4608(17) ?
    C11 C12 . 1.489(2) ?
    C12 H12A . 0.9600 ?
    C12 H12B . 0.9600 ?
    C12 H12C . 0.9600 ?
    C14 C15 . 1.487(2) ?
    C14 H14A . 0.9700 ?
    C14 H14B . 0.9700 ?
    C15 H15A . 0.9600 ?
    C15 H15B . 0.9600 ?
    C15 H15C . 0.9600 ?
    C16 H16A . 0.9600 ?
    C16 H16B . 0.9600 ?
    C16 H16C . 0.9600 ?
loop_
    _geom_angle_atom_site_label_1
    _geom_angle_atom_site_label_2
    _geom_angle_atom_site_label_3
    _geom_angle_site_symmetry_1
    _geom_angle_site_symmetry_3
    _geom_angle
    _geom_angle_publ_flag
    C9 N1 C8 . . 124.18(12) ?
    C9 N1 H1A . . 116.9(10) ?
    C8 N1 H1A . . 118.8(10) ?
    C11 O2 H2A . . 104.5(12) ?
    C13 O4 C14 . . 117.43(11) ?
    C3 O5 C16 . . 117.96(11) ?
    C2 C1 C6 . . 122.19(13) ?
    C2 C1 H1 . . 118.9 ?
    C6 C1 H1 . . 118.9 ?
    C3 C2 C1 . . 119.72(12) ?
    C3 C2 H2 . . 120.1 ?
    C1 C2 H2 . . 120.1 ?
    O5 C3 C2 . . 125.21(12) ?
    O5 C3 C4 . . 115.81(12) ?
    C2 C3 C4 . . 118.98(13) ?
    C5 C4 C3 . . 120.81(13) ?
    C5 C4 H4 . . 119.6 ?
    C3 C4 H4 . . 119.6 ?
    C4 C5 C6 . . 121.41(12) ?
    C4 C5 H5 . . 119.3 ?
    C6 C5 H5 . . 119.3 ?
    C1 C6 C5 . . 116.88(12) ?
    C1 C6 C7 . . 119.98(12) ?
    C5 C6 C7 . . 123.14(12) ?
    C8 C7 C6 . . 126.82(13) ?
    C8 C7 H7 . . 116.6 ?
    C6 C7 H7 . . 116.6 ?
    C7 C8 N1 . . 123.00(13) ?
    C7 C8 H8 . . 118.5 ?
    N1 C8 H8 . . 118.5 ?
    O1 C9 N1 . . 118.65(12) ?
    O1 C9 C10 . . 120.77(11) ?
    N1 C9 C10 . . 120.57(11) ?
    C11 C10 C13 . . 123.84(12) ?
    C11 C10 C9 . . 117.17(11) ?
    C13 C10 C9 . . 118.98(11) ?
    O2 C11 C10 . . 120.25(13) ?
    O2 C11 C12 . . 112.31(12) ?
    C10 C11 C12 . . 127.44(12) ?
    C11 C12 H12A . . 109.5 ?
    C11 C12 H12B . . 109.5 ?
    H12A C12 H12B . . 109.5 ?
    C11 C12 H12C . . 109.5 ?
    H12A C12 H12C . . 109.5 ?
    H12B C12 H12C . . 109.5 ?
    O3 C13 O4 . . 120.68(12) ?
    O3 C13 C10 . . 124.62(12) ?
    O4 C13 C10 . . 114.70(11) ?
    O4 C14 C15 . . 107.02(14) ?
    O4 C14 H14A . . 110.3 ?
    C15 C14 H14A . . 110.3 ?
    O4 C14 H14B . . 110.3 ?
    C15 C14 H14B . . 110.3 ?
    H14A C14 H14B . . 108.6 ?
    C14 C15 H15A . . 109.5 ?
    C14 C15 H15B . . 109.5 ?
    H15A C15 H15B . . 109.5 ?
    C14 C15 H15C . . 109.5 ?
    H15A C15 H15C . . 109.5 ?
    H15B C15 H15C . . 109.5 ?
    O5 C16 H16A . . 109.5 ?
    O5 C16 H16B . . 109.5 ?
    H16A C16 H16B . . 109.5 ?
    O5 C16 H16C . . 109.5 ?
    H16A C16 H16C . . 109.5 ?
    H16B C16 H16C . . 109.5 ?
loop_
    _geom_torsion_atom_site_label_1
    _geom_torsion_atom_site_label_2
    _geom_torsion_atom_site_label_3
    _geom_torsion_atom_site_label_4
    _geom_torsion_site_symmetry_1
    _geom_torsion_site_symmetry_2
    _geom_torsion_site_symmetry_3
    _geom_torsion_site_symmetry_4
    _geom_torsion
    _geom_torsion_publ_flag
    C6 C1 C2 C3 . . . . -0.1(2) ?
    C16 O5 C3 C2 . . . . -0.9(2) ?
    C16 O5 C3 C4 . . . . 178.96(13) ?
    C1 C2 C3 O5 . . . . 179.24(13) ?
    C1 C2 C3 C4 . . . . -0.6(2) ?
    O5 C3 C4 C5 . . . . -179.38(12) ?
    C2 C3 C4 C5 . . . . 0.5(2) ?
    C3 C4 C5 C6 . . . . 0.4(2) ?
    C2 C1 C6 C5 . . . . 1.0(2) ?
    C2 C1 C6 C7 . . . . -178.64(13) ?
    C4 C5 C6 C1 . . . . -1.1(2) ?
    C4 C5 C6 C7 . . . . 178.50(13) ?
    C1 C6 C7 C8 . . . . -174.85(14) ?
    C5 C6 C7 C8 . . . . 5.6(2) ?
    C6 C7 C8 N1 . . . . -176.51(12) ?
    C9 N1 C8 C7 . . . . 178.10(13) ?
    C8 N1 C9 O1 . . . . 5.3(2) ?
    C8 N1 C9 C10 . . . . -173.98(11) ?
    O1 C9 C10 C11 . . . . 0.50(19) ?
    N1 C9 C10 C11 . . . . 179.73(12) ?
    O1 C9 C10 C13 . . . . -178.68(12) ?
    N1 C9 C10 C13 . . . . 0.55(18) ?
    C13 C10 C11 O2 . . . . 179.25(12) ?
    C9 C10 C11 O2 . . . . 0.11(19) ?
    C13 C10 C11 C12 . . . . -1.5(2) ?
    C9 C10 C11 C12 . . . . 179.32(12) ?
    C14 O4 C13 O3 . . . . -2.7(2) ?
    C14 O4 C13 C10 . . . . 177.80(12) ?
    C11 C10 C13 O3 . . . . 179.10(13) ?
    C9 C10 C13 O3 . . . . -1.8(2) ?
    C11 C10 C13 O4 . . . . -1.38(18) ?
    C9 C10 C13 O4 . . . . 177.74(11) ?
    C13 O4 C14 C15 . . . . -176.35(13) ?
loop_
    _geom_hbond_atom_site_label_D
    _geom_hbond_atom_site_label_H
    _geom_hbond_atom_site_label_A
    _geom_hbond_site_symmetry_A
    _geom_hbond_distance_DH
    _geom_hbond_distance_HA
    _geom_hbond_distance_DA
    _geom_hbond_angle_DHA
    N1 H1A O3 . 0.893(17) 1.887(16) 2.6088(16) 136.7(14)
    O2 H2A O1 . 0.952(15) 1.492(16) 2.3992(15) 157.5(19)
    C1 H1 O3 2_645 0.93 2.49 3.3533(17) 154
    C16 H16B O5 3_645 0.96 2.59 3.411(2) 144
data_global
_journal_date_recd_electronic     2011-12-07
_journal_date_accepted     2012-02-14
_journal_name_full     'Acta Crystallographica, Section E'
_journal_year     2012
_journal_volume     68
_journal_issue      3
_journal_page_first     o798
_journal_page_last     o798
_journal_paper_category     QO
_journal_paper_doi     10.1107/S1600536812006538
_journal_coeditor_code     ZS2172
_publ_contact_author_name     'Sheng-Yin Zhao'
_publ_contact_author_address
;   College of Chemistry, Chemical Engineering and Biotechnology
    Donghua University
    Shanghai 201620
    People's Republic of China
;
_publ_contact_author_email     'syzhao8@dhu.edu.cn'
_publ_contact_author_fax     '086 21 67792608 805'
_publ_contact_author_phone     '086 21 67792776'
_publ_section_title
;
Ethyl (<i>E</i>)-3-hydroxy-2-[(4-methoxystyryl)carbamoyl]but-2-enoate
;
loop_
    _publ_author_name
    _publ_author_footnote
    _publ_author_address
    'Sheng-Yin Zhao' ?
;
College of Chemistry, Chemical Engineering and Biotechnology
Donghua University
Shanghai 201620
People's Republic of China
;
    'Jing Huang' ?
;
College of Chemistry, Chemical Engineering and Biotechnology
Donghua University
Shanghai 201620
People's Republic of China
;
