# Supplementary material for: Ethyl (E)-3-hy­droxy-2-[(4-meth­oxy­styr­yl)­carbamo­yl]but-2-enoate
Source: Acta Crystallogr Sect E Struct Rep Online. 2012 Feb 24;68(Pt 3):o798. doi: 10.1107/S1600536812006538 (PMC3297865; doi:10.1107/S1600536812006538)
Supplement: Supplementary file 2 [file e-68-0o798-Isup2.hkl]

# 
# h,k,l, Fc-squared, Fo-squared, sigma(Fo-squared) and status flag 
# 
data_I
_shelx_title ' cd211323 in P2(1)/n' 
_shelx_refln_list_code          4 
_shelx_F_calc_maximum      191.39 
_exptl_crystal_F_000       648.00 
_reflns_d_resolution_high  0.8107 
 
loop_ 
 _symmetry_equiv_pos_as_xyz 
 'x, y, z' 
 '-x+1/2, y+1/2, -z+1/2' 
 '-x, -y, -z' 
 'x-1/2, -y-1/2, z-1/2' 
 
_cell_length_a    11.1878 
_cell_length_b    10.5349 
_cell_length_c    13.5586 
_cell_angle_alpha  90.000 
_cell_angle_beta  101.424 
_cell_angle_gamma  90.000 
 
_shelx_F_squared_multiplier     1.000 
 
loop_ 
 _refln_index_h 
 _refln_index_k 
 _refln_index_l 
 _refln_F_squared_calc 
 _refln_F_squared_meas 
 _refln_F_squared_sigma 
 _refln_observed_status 
   2   0   0     2101.45     2307.88     35.20 o 
   4   0   0     3860.94     4096.31     62.19 o 
   6   0   0       35.81       31.94      0.85 o 
   8   0   0      107.21      101.55      2.72 o 
  10   0   0       41.80       43.10      2.35 o 
  12   0   0       13.62       10.57      1.93 o 
   1   1   0     5121.16     5252.56    112.81 o 
   2   1   0      228.52      213.83      2.43 o 
   3   1   0    34328.57    28008.68    517.07 o 
   4   1   0        0.79        1.42      0.22 o 
   5   1   0      475.27      468.94      5.27 o 
   6   1   0      144.59      135.42      1.75 o 
   7   1   0      431.04      436.27      5.03 o 
   8   1   0       49.34       54.18      1.09 o 
   9   1   0        8.92        9.86      0.64 o 
  10   1   0        8.17        6.60      0.63 o 
  11   1   0       51.69       48.25      1.65 o 
  12   1   0       17.55       16.62      2.56 o 
  13   1   0        1.02        0.93      0.87 o 
   0   2   0       13.16       11.99      0.64 o 
   1   2   0      151.20      161.26      2.67 o 
   2   2   0     3751.51     4008.50     52.74 o 
   3   2   0     4797.54     5068.38     54.36 o 
   4   2   0      613.33      651.43      7.21 o 
   5   2   0      227.72      238.70      2.84 o 
   6   2   0     2915.60     2999.19     32.38 o 
   7   2   0      211.85      191.63      2.74 o 
   8   2   0        5.29        3.98      0.51 o 
   9   2   0        0.26        0.46      0.41 o 
  10   2   0       35.30       29.27      1.07 o 
  11   2   0        8.38        7.83      0.87 o 
  12   2   0       12.10       11.76      1.40 o 
  13   2   0        1.29        1.07      0.94 o 
   1   3   0       44.15       44.71      1.25 o 
   3   3   0       13.84       10.08      0.40 o 
   4   3   0     1098.33     1176.31     12.87 o 
   5   3   0       32.47       31.47      0.62 o 
   6   3   0     3036.73     3327.60     35.93 o 
   7   3   0       71.03       69.46      1.30 o 
   8   3   0      244.41      248.41      3.53 o 
   9   3   0      389.59      352.12      7.24 o 
  10   3   0        0.32        0.84      0.59 o 
  11   3   0       77.48       66.81      3.21 o 
  12   3   0       20.36       19.91      1.27 o 
  13   3   0        5.69        3.89      1.27 o 
   0   4   0      461.80      452.28     12.79 o 
   1   4   0      190.29      196.70      4.30 o 
   2   4   0      360.83      352.59      7.24 o 
   3   4   0     2347.72     2620.87     34.76 o 
   4   4   0       25.41       22.29      0.77 o 
   5   4   0     1290.86     1402.51     16.73 o 
   6   4   0       39.11       38.15      0.90 o 
   7   4   0       13.88       13.72      0.67 o 
   8   4   0      168.59      160.23      2.51 o 
   9   4   0       98.09       96.46      1.80 o 
  10   4   0        3.93        5.21      0.74 o 
  11   4   0        0.19       -0.18      0.59 o 
  12   4   0       27.16       22.73      1.37 o 
   1   5   0      440.55      486.35      9.88 o 
   2   5   0     1500.03     1691.81     32.27 o 
   3   5   0      170.93      170.18      6.59 o 
   4   5   0      271.03      304.96      4.59 o 
   5   5   0        6.16        8.16      0.48 o 
   6   5   0        2.47        3.93      0.53 o 
   7   5   0        1.27        1.54      0.37 o 
   8   5   0        0.00        0.30      0.36 o 
   9   5   0       11.28       10.83      1.10 o 
  10   5   0        0.32        0.38      0.90 o 
  11   5   0        4.48        3.16      1.18 o 
  12   5   0       13.75       13.65      2.14 o 
   0   6   0      753.94      762.53     21.46 o 
   1   6   0       24.11       20.34      1.13 o 
   2   6   0       13.46       11.46      1.30 o 
   3   6   0      624.25      659.92     13.98 o 
   4   6   0      175.65      165.91      3.33 o 
   5   6   0       99.86       99.11      2.30 o 
   6   6   0        4.45        4.49      0.56 o 
   7   6   0        0.19        0.06      0.42 o 
   8   6   0        0.54        1.31      0.49 o 
   9   6   0        0.19        0.36      0.64 o 
  10   6   0        5.37        4.72      0.95 o 
  11   6   0       20.84       20.00      1.61 o 
   1   7   0       40.05       47.89      1.82 o 
   2   7   0      212.68      209.12      7.80 o 
   3   7   0       15.40       15.76      1.15 o 
   4   7   0       17.13       13.18      0.85 o 
   5   7   0        6.70        8.03      0.74 o 
   6   7   0       72.99       70.87      1.98 o 
   7   7   0        7.62        7.53      0.79 o 
   8   7   0        3.53        4.72      0.80 o 
   9   7   0       16.19       17.50      1.47 o 
  10   7   0        0.14       -0.52      1.39 o 
  11   7   0        4.98        6.35      1.15 o 
   0   8   0       45.78       44.40      2.69 o 
   1   8   0        6.84        8.96      1.00 o 
   2   8   0        5.25        4.78      0.81 o 
   3   8   0       14.08       18.01      1.34 o 
   4   8   0       36.85       35.43      1.33 o 
   5   8   0       41.24       45.56      1.57 o 
   6   8   0      105.11       95.88      2.52 o 
   7   8   0        9.61       10.84      0.97 o 
   8   8   0       23.89       24.09      1.65 o 
   9   8   0       25.23       28.06      1.83 o 
  10   8   0        1.07        1.63      0.91 o 
   1   9   0        4.53        4.61      0.84 o 
   2   9   0       19.78       19.58      1.50 o 
   3   9   0       38.52       25.87      1.69 o 
   4   9   0        5.99        8.17      1.08 o 
   5   9   0       55.72       50.01      1.75 o 
   6   9   0       14.36       16.63      1.16 o 
   7   9   0       33.27       29.40      1.51 o 
   8   9   0        1.04        0.21      0.75 o 
   9   9   0        3.54        3.04      1.03 o 
   0  10   0      192.68      169.78      6.83 o 
   1  10   0        5.52        5.12      1.02 o 
   2  10   0       32.80       28.37      2.90 o 
   3  10   0        0.24        0.83      0.74 o 
   4  10   0       29.82       26.25      1.85 o 
   5  10   0        0.40        1.21      0.83 o 
   6  10   0        0.05       -0.14      0.75 o 
   7  10   0        1.32        3.20      1.44 o 
   8  10   0        0.03        0.06      1.05 o 
   1  11   0       26.00       24.28      2.24 o 
   2  11   0       15.52       15.24      1.63 o 
   3  11   0       29.48       24.63      1.90 o 
   4  11   0       19.97       23.88      2.48 o 
   5  11   0        2.75        2.69      0.93 o 
   6  11   0        2.73        2.54      1.30 o 
   7  11   0        0.32        2.69      1.30 o 
   0  12   0        0.08       -0.24      1.53 o 
   1  12   0        0.04       -0.78      1.05 o 
   2  12   0        0.76        2.12      1.19 o 
   3  12   0        0.38        0.02      1.07 o 
   4  12   0        6.23        8.24      1.38 o 
   5  12   0        0.06       -0.76      0.86 o 
 -13   0   1        0.54        0.69      1.36 o 
 -11   0   1       55.38       53.57      3.17 o 
  -9   0   1       13.70       15.17      0.93 o 
  -7   0   1        2.43        2.55      0.74 o 
  -5   0   1       19.08       22.01      0.78 o 
  -3   0   1      495.73      522.22      9.94 o 
  -1   0   1      562.24      591.14     15.15 o 
   1   0   1       33.89       28.97      0.88 o 
   3   0   1     5864.01     5784.98     87.76 o 
   5   0   1       41.99       32.57      0.88 o 
   7   0   1        0.07        1.58      0.54 o 
   9   0   1        4.83        5.10      0.79 o 
  11   0   1       14.41       14.47      3.60 o 
  13   0   1        1.02       -1.44      0.96 o 
 -13   1   1        1.19        2.13      0.98 o 
 -12   1   1       41.35       40.42      2.13 o 
 -11   1   1        6.53        9.52      1.52 o 
 -10   1   1        8.09        7.79      0.87 o 
  -9   1   1        5.37        3.71      0.42 o 
  -8   1   1       12.92       12.70      0.52 o 
  -7   1   1      147.92      155.44      2.21 o 
  -6   1   1      145.13      146.16      2.05 o 
  -5   1   1        1.15        2.36      0.20 o 
  -4   1   1       53.29       57.53      0.87 o 
  -3   1   1    36630.21    30514.03    548.89 o 
  -2   1   1        0.27        1.55      0.11 o 
  -1   1   1      325.15      332.25      3.98 o 
   0   1   1     2358.88     2156.29    186.11 o 
   1   1   1      868.34      867.48     17.71 o 
   2   1   1       41.57       33.96      1.75 o 
   3   1   1    14874.59    13514.80    159.53 o 
   4   1   1      142.47      122.62      1.56 o 
   5   1   1     2382.26     2421.57     26.18 o 
   6   1   1     1204.89     1173.14     12.87 o 
   7   1   1        0.42        0.95      0.26 o 
   8   1   1       42.15       43.32      1.14 o 
   9   1   1        0.13        0.20      0.40 o 
  10   1   1        0.47        0.28      0.43 o 
  11   1   1        0.00       -0.46      0.44 o 
  12   1   1        4.70        2.07      0.67 o 
  13   1   1        0.01        0.30      0.84 o 
 -13   2   1        1.07        1.13      1.08 o 
 -12   2   1        1.51        2.85      0.96 o 
 -11   2   1        9.68        7.85      1.10 o 
 -10   2   1       29.85       27.85      1.20 o 
  -9   2   1      425.35      418.58      8.00 o 
  -8   2   1      253.99      238.08      4.01 o 
  -7   2   1       32.66       35.94      0.79 o 
  -6   2   1     5852.14     6114.28     71.92 o 
  -5   2   1      108.42      108.70      1.59 o 
  -4   2   1      779.43      810.69      9.77 o 
  -3   2   1     1982.93     2067.67     30.72 o 
  -2   2   1      406.06      395.60      5.33 o 
  -1   2   1       62.30       59.60      5.09 o 
   0   2   1        9.12       11.93      0.35 o 
   1   2   1      318.77      275.74      4.50 o 
   2   2   1     3455.79     3583.74     69.26 o 
   3   2   1      342.04      353.57      4.42 o 
   4   2   1      326.85      349.82      5.21 o 
   5   2   1      306.19      326.66      4.24 o 
   6   2   1      869.16      902.75     11.11 o 
   7   2   1        0.09        0.28      0.24 o 
   8   2   1      715.62      686.08      9.89 o 
   9   2   1      386.62      355.46      5.56 o 
  10   2   1        7.11        6.76      0.67 o 
  11   2   1       66.32       64.49      2.02 o 
  12   2   1        1.99        2.85      0.79 o 
  13   2   1        0.66        0.60      1.08 o 
 -13   3   1        3.01        2.68      0.98 o 
 -12   3   1       11.94       10.14      1.37 o 
 -11   3   1        2.51        1.77      0.66 o 
 -10   3   1       22.81       20.02      1.10 o 
  -9   3   1      465.46      461.66      6.85 o 
  -8   3   1       15.57       16.96      0.73 o 
  -7   3   1       67.95       68.63      1.46 o 
  -6   3   1       95.70       78.26      1.56 o 
  -5   3   1      954.80      982.43     11.88 o 
  -4   3   1       38.58       42.20      0.96 o 
  -3   3   1      216.81      225.18      3.22 o 
  -2   3   1      155.91      156.28      5.10 o 
  -1   3   1       10.32        4.46      0.62 o 
   0   3   1      273.11      243.60      4.00 o 
   1   3   1      393.88      386.04      7.69 o 
   2   3   1       78.28       71.65      1.47 o 
   3   3   1       45.20       42.82      3.95 o 
   4   3   1      286.33      312.23      4.46 o 
   5   3   1     1404.31     1530.91     18.46 o 
   6   3   1       26.00       25.51      0.84 o 
   7   3   1       20.97       18.62      0.75 o 
   8   3   1      270.78      259.18      4.20 o 
   9   3   1        4.90        2.43      0.54 o 
  10   3   1       18.94       19.24      0.97 o 
  11   3   1       34.27       33.24      1.46 o 
  12   3   1       37.27       34.51      1.57 o 
 -13   4   1        0.09        0.55      0.95 o 
 -12   4   1       44.75       38.54      2.46 o 
 -11   4   1       10.31       12.27      1.21 o 
 -10   4   1        2.85        2.91      0.65 o 
  -9   4   1      277.60      281.82      4.53 o 
  -8   4   1       74.24       68.74      1.74 o 
  -7   4   1      208.91      225.55      3.62 o 
  -6   4   1      115.56      115.29      1.77 o 
  -5   4   1      216.49      206.83      5.10 o 
  -4   4   1      239.29      238.88      3.18 o 
  -3   4   1     1502.22     1721.14     26.26 o 
  -2   4   1        0.43        0.89      0.20 o 
  -1   4   1      377.15      418.24      7.43 o 
   0   4   1       34.86       34.92      0.89 o 
   1   4   1     1787.32     2009.09     37.96 o 
   2   4   1      425.51      461.97      7.61 o 
   3   4   1     1389.15     1570.83     24.66 o 
   4   4   1      184.84      163.22      3.11 o 
   5   4   1      708.59      768.83     10.54 o 
   6   4   1        6.05        8.51      1.68 o 
   7   4   1       10.73       12.68      0.79 o 
   8   4   1        1.97        1.76      0.67 o 
   9   4   1        0.99        1.36      0.48 o 
  10   4   1        1.00        0.01      0.46 o 
  11   4   1        7.46        7.68      0.88 o 
  12   4   1        1.84        1.96      1.03 o 
 -12   5   1       19.02       16.13      2.46 o 
 -11   5   1       17.20       16.90      1.23 o 
 -10   5   1        1.68        2.14      0.53 o 
  -9   5   1       21.24       18.88      0.91 o 
  -8   5   1       41.74       40.63      1.46 o 
  -7   5   1       90.40       82.55      1.74 o 
  -6   5   1        0.36       -0.03      0.19 o 
  -5   5   1       11.64       12.35      0.49 o 
  -4   5   1      482.85      537.06      8.72 o 
  -3   5   1        1.67        2.81      0.38 o 
  -2   5   1        7.34        9.76      0.58 o 
  -1   5   1      610.03      636.34     10.12 o 
   0   5   1     4161.40     4804.28     89.91 o 
   1   5   1       10.64       11.80      0.86 o 
   2   5   1     3887.26     4443.02     68.73 o 
   3   5   1       37.75       38.15      1.12 o 
   4   5   1       13.86       14.28      0.72 o 
   5   5   1        5.72        5.68      0.37 o 
   6   5   1        0.47        1.11      0.35 o 
   7   5   1        3.02        3.90      0.57 o 
   8   5   1       65.77       59.96      2.26 o 
   9   5   1        0.66        0.72      0.61 o 
  10   5   1        2.79        1.88      0.79 o 
  11   5   1       10.31       11.34      1.30 o 
  12   5   1        0.11       -0.73      0.77 o 
 -12   6   1       16.11       14.98      1.50 o 
 -11   6   1        0.82        0.36      0.81 o 
 -10   6   1        0.56        0.17      0.70 o 
  -9   6   1        4.99        5.40      0.79 o 
  -8   6   1        0.30        1.01      0.50 o 
  -7   6   1        1.04        1.43      0.37 o 
  -6   6   1        3.26        3.10      0.43 o 
  -5   6   1       24.63       23.08      0.69 o 
  -4   6   1       22.97       21.32      0.89 o 
  -3   6   1      701.05      721.57     11.59 o 
  -2   6   1      446.53      466.13      9.68 o 
  -1   6   1     2706.61     3038.27     57.35 o 
   0   6   1      226.58      242.90      5.50 o 
   1   6   1      102.00      113.99      3.06 o 
   2   6   1      165.82      179.79      4.33 o 
   3   6   1       52.88       50.02      1.39 o 
   4   6   1      137.25      135.95      2.86 o 
   5   6   1        1.64        0.84      0.49 o 
   6   6   1       22.18       18.28      0.98 o 
   7   6   1       12.86       10.83      0.86 o 
   8   6   1        4.28        3.86      0.64 o 
   9   6   1        1.12        1.24      0.59 o 
  10   6   1        3.43        3.55      0.95 o 
  11   6   1        1.62        0.35      0.83 o 
 -11   7   1       10.72        9.12      1.26 o 
 -10   7   1        5.32        6.74      1.11 o 
  -9   7   1       22.36       22.69      1.61 o 
  -8   7   1        3.12        2.85      0.81 o 
  -7   7   1       11.40       11.55      1.06 o 
  -6   7   1      178.12      157.60      7.28 o 
  -5   7   1       10.90       11.05      0.82 o 
  -4   7   1      107.01      116.93      4.89 o 
  -3   7   1      217.45      214.57      5.16 o 
  -2   7   1        0.62        1.44      0.50 o 
  -1   7   1      119.23      121.44      2.69 o 
   0   7   1        4.07        4.42      0.66 o 
   1   7   1       66.08       64.25      2.17 o 
   2   7   1        9.22        9.90      0.95 o 
   3   7   1       20.42       18.44      1.22 o 
   4   7   1        0.73        0.92      0.39 o 
   5   7   1        3.85        3.87      0.65 o 
   6   7   1       28.10       26.43      1.20 o 
   7   7   1        2.97        3.32      0.65 o 
   8   7   1       39.09       35.42      1.45 o 
   9   7   1       88.55       87.88      3.00 o 
  10   7   1       16.33       14.31      1.43 o 
  11   7   1       18.05       17.82      2.74 o 
 -10   8   1       10.42        7.84      1.25 o 
  -9   8   1        1.92        1.37      0.89 o 
  -8   8   1       25.89       24.77      1.69 o 
  -7   8   1        1.99        2.33      0.84 o 
  -6   8   1        2.31        5.89      0.76 o 
  -5   8   1        0.01        0.04      0.46 o 
  -4   8   1       36.97       34.54      1.69 o 
  -3   8   1       11.81       12.23      1.12 o 
  -2   8   1        7.54        9.92      1.05 o 
  -1   8   1       23.60       22.68      1.44 o 
   0   8   1        0.65        0.71      1.09 o 
   1   8   1        0.93        1.65      0.62 o 
   2   8   1        5.43        5.57      0.87 o 
   3   8   1        2.52        1.79      0.44 o 
   4   8   1       22.07       23.39      1.10 o 
   5   8   1        7.32        7.02      0.76 o 
   6   8   1      167.26      159.72      4.21 o 
   7   8   1        1.50        1.52      0.60 o 
   8   8   1       44.94       39.33      1.61 o 
   9   8   1        0.51       -0.27      0.78 o 
  10   8   1        0.51       -0.04      0.83 o 
  -9   9   1        8.67       10.63      1.91 o 
  -8   9   1        4.38        3.71      0.99 o 
  -7   9   1        3.19        1.97      0.85 o 
  -6   9   1        1.28        0.70      0.57 o 
  -5   9   1       10.73        9.22      0.93 o 
  -4   9   1       41.53       40.52      1.94 o 
  -3   9   1       90.62       76.14      3.74 o 
  -2   9   1        6.92        4.56      0.81 o 
  -1   9   1        0.59        1.73      1.29 o 
   0   9   1        0.57        0.48      0.49 o 
   1   9   1        0.95        1.68      0.69 o 
   2   9   1        5.88        6.91      1.00 o 
   3   9   1       95.32       78.14      2.84 o 
   4   9   1       21.61       19.59      1.54 o 
   5   9   1       50.58       40.98      2.04 o 
   6   9   1        0.23        0.94      0.76 o 
   7   9   1        2.89        2.45      0.89 o 
   8   9   1        0.12        0.28      0.91 o 
   9   9   1        3.30        4.05      1.37 o 
  -8  10   1        3.49        3.46      1.37 o 
  -7  10   1        1.05        0.59      1.09 o 
  -6  10   1        0.34        1.82      1.24 o 
  -5  10   1        9.07        7.19      1.14 o 
  -4  10   1        5.98        5.27      0.98 o 
  -3  10   1       12.92       12.90      1.35 o 
  -2  10   1       15.70       19.57      1.65 o 
  -1  10   1      104.61       97.96      3.38 o 
   0  10   1        2.84        3.29      1.36 o 
   1  10   1        1.62        1.33      0.91 o 
   2  10   1       13.11        7.50      1.16 o 
   3  10   1        0.14       -0.23      1.08 o 
   4  10   1       38.21       35.83      2.13 o 
   5  10   1        3.25        3.31      0.97 o 
   6  10   1        0.13       -0.28      0.77 o 
   7  10   1        0.78        0.56      0.83 o 
   8  10   1        0.28        0.98      1.02 o 
  -7  11   1        2.47        3.17      1.30 o 
  -6  11   1        0.62        1.84      1.22 o 
  -5  11   1        0.00        0.85      0.81 o 
  -4  11   1        0.13        0.27      0.79 o 
  -3  11   1       18.53       19.50      1.82 o 
  -2  11   1       14.00       17.04      1.69 o 
  -1  11   1       15.06       15.22      1.79 o 
   0  11   1        0.00       -1.17      0.78 o 
   1  11   1        6.30        7.44      1.31 o 
   2  11   1        8.52        7.73      1.38 o 
   3  11   1       26.23       28.42      2.06 o 
   4  11   1        2.12        1.66      1.75 o 
   5  11   1       16.96       15.87      1.63 o 
   6  11   1        0.51        0.13      0.79 o 
  -5  12   1        0.38       -0.56      1.02 o 
  -4  12   1        0.00       -0.62      1.15 o 
  -3  12   1        0.01       -0.81      1.06 o 
  -2  12   1        0.97       -0.38      2.13 o 
  -1  12   1        4.42        6.91      1.45 o 
   0  12   1        0.69       -0.81      1.06 o 
   1  12   1       19.16       21.41      2.05 o 
   2  12   1        0.47        1.24      1.27 o 
   3  12   1        0.15        1.05      0.97 o 
   4  12   1        0.81        0.27      0.94 o 
 -12   0   2        4.92        2.99      1.37 o 
 -10   0   2        4.77        4.35      1.19 o 
  -8   0   2       82.09       79.29      6.63 o 
  -6   0   2      231.33      227.98      3.86 o 
  -4   0   2     1420.71     1565.85     23.96 o 
  -2   0   2      701.83      756.89     14.00 o 
   0   0   2    20510.17    16166.60    294.27 o 
   2   0   2    15558.47    13006.33    659.02 o 
   4   0   2        0.01        2.46      1.71 o 
   6   0   2      676.56      661.32     13.30 o 
   8   0   2       42.64       45.45      1.74 o 
  10   0   2        0.71        1.00      0.71 o 
  12   0   2        0.16        1.66      0.78 o 
 -13   1   2        0.29        0.00      0.87 o 
 -12   1   2       15.41       15.30      1.47 o 
 -11   1   2        3.56        3.95      0.93 o 
 -10   1   2        2.71        0.84      0.69 o 
  -9   1   2       14.01       14.74      1.20 o 
  -8   1   2        0.00        0.42      0.20 o 
  -7   1   2       18.09       25.19      0.69 o 
  -6   1   2        2.41        3.93      0.31 o 
  -5   1   2       19.84       21.39      0.62 o 
  -4   1   2       56.57       56.50      0.88 o 
  -3   1   2     7546.06     8050.76    110.40 o 
  -2   1   2       83.59       63.35      4.91 o 
  -1   1   2     5863.98     5657.33    168.86 o 
   0   1   2     4937.77     4406.93    108.43 o 
   1   1   2      203.48      231.20      3.19 o 
   2   1   2     3740.56     3680.91     68.61 o 
   3   1   2      287.39      260.93      3.81 o 
   4   1   2      266.94      269.10      3.99 o 
   5   1   2      701.85      716.06     10.04 o 
   6   1   2      511.79      527.73      7.62 o 
   7   1   2        0.36        0.53      0.29 o 
   8   1   2        4.35        4.78      0.54 o 
   9   1   2        4.51        5.14      0.58 o 
  10   1   2        0.00       -0.17      0.43 o 
  11   1   2        3.69        4.62      0.65 o 
  12   1   2        0.59        0.75      0.54 o 
  13   1   2        0.59        3.04      1.97 o 
 -13   2   2        3.99        5.47      1.15 o 
 -12   2   2        0.29        1.72      0.88 o 
 -11   2   2        0.38        0.44      0.72 o 
 -10   2   2       14.89       15.55      0.95 o 
  -9   2   2        6.02        7.75      0.57 o 
  -8   2   2       14.40       12.61      0.63 o 
  -7   2   2      103.38      101.31      1.45 o 
  -6   2   2     2480.85     2664.32     28.82 o 
  -5   2   2       32.24       31.14      0.96 o 
  -4   2   2      190.93      197.43      5.33 o 
  -3   2   2       44.17       30.52      0.55 o 
  -2   2   2       53.91       41.61      0.64 o 
  -1   2   2     1346.55     1343.74     32.21 o 
   0   2   2      885.48      840.48     11.24 o 
   1   2   2      366.29      355.78      4.89 o 
   2   2   2        3.09        3.28      0.17 o 
   3   2   2     1348.35     1314.46     20.58 o 
   4   2   2        0.10        0.07      0.17 o 
   5   2   2      509.69      480.06      6.92 o 
   6   2   2        8.51        7.45      0.51 o 
   7   2   2        1.95        2.25      0.38 o 
   8   2   2      222.36      212.95      3.58 o 
   9   2   2       98.71       92.83      2.02 o 
  10   2   2        0.84        1.15      0.50 o 
  11   2   2        2.84        2.94      0.86 o 
  12   2   2       10.85       11.12      1.16 o 
 -13   3   2        5.07        5.01      1.14 o 
 -12   3   2       12.07       13.78      1.45 o 
 -11   3   2        2.25        2.81      0.87 o 
 -10   3   2       28.23       31.95      1.33 o 
  -9   3   2      304.33      284.96      4.50 o 
  -8   3   2       82.33       77.02      1.61 o 
  -7   3   2      215.78      203.54      2.59 o 
  -6   3   2      808.48      814.16      9.09 o 
  -5   3   2       33.04       33.48      1.30 o 
  -4   3   2      723.73      757.72      9.12 o 
  -3   3   2       56.13       52.31      0.85 o 
  -2   3   2       25.27       22.45      1.57 o 
  -1   3   2      139.88      150.24      2.62 o 
   0   3   2     2104.38     2168.82     31.28 o 
   1   3   2       47.71       65.66      1.32 o 
   2   3   2        8.61        9.33      1.01 o 
   3   3   2      129.74      130.03      2.47 o 
   4   3   2        6.56        2.81      0.35 o 
   5   3   2       71.09       62.09      1.52 o 
   6   3   2       51.77       55.49      1.29 o 
   7   3   2       31.78       33.40      1.02 o 
   8   3   2        6.69        9.16      0.73 o 
   9   3   2       36.43       30.64      1.09 o 
  10   3   2        1.26        1.86      0.54 o 
  11   3   2      103.87       93.55      2.96 o 
  12   3   2       23.34       20.48      1.37 o 
 -13   4   2        0.00       -0.02      0.92 o 
 -12   4   2       27.65       23.47      1.77 o 
 -11   4   2       10.80        9.42      1.24 o 
 -10   4   2       51.79       48.78      1.37 o 
  -9   4   2      200.84      187.74      3.25 o 
  -8   4   2       10.61        7.65      0.75 o 
  -7   4   2       67.64       67.98      1.29 o 
  -6   4   2        4.01        3.72      0.45 o 
  -5   4   2       51.08       51.50      0.88 o 
  -4   4   2       54.45       52.03      1.01 o 
  -3   4   2      519.55      501.02      9.81 o 
  -2   4   2     1185.55     1230.34     18.88 o 
  -1   4   2      757.19      798.55     12.43 o 
   0   4   2       76.50       94.37      1.55 o 
   1   4   2       52.44       70.55      1.76 o 
   2   4   2      207.98      213.83      3.78 o 
   3   4   2      255.93      293.35      5.06 o 
   4   4   2       54.61       44.81      1.23 o 
   5   4   2      423.44      433.98      7.37 o 
   6   4   2      266.54      268.10      4.89 o 
   7   4   2       59.26       59.20      2.12 o 
   8   4   2        3.96        3.59      0.59 o 
   9   4   2        0.22       -0.09      0.51 o 
  10   4   2       17.39       16.46      1.11 o 
  11   4   2       12.93       13.90      1.37 o 
  12   4   2        0.76        0.49      0.91 o 
 -12   5   2       91.97       92.10      4.90 o 
 -11   5   2       19.86       17.54      1.45 o 
 -10   5   2        2.01        2.61      0.64 o 
  -9   5   2        5.81        6.61      0.64 o 
  -8   5   2        6.69        5.17      0.51 o 
  -7   5   2        0.29        0.75      0.28 o 
  -6   5   2        8.87        7.59      0.43 o 
  -5   5   2        8.77        8.85      0.55 o 
  -4   5   2       11.67        9.63      0.82 o 
  -3   5   2       22.37       28.19      0.92 o 
  -2   5   2       36.56       37.79      1.07 o 
  -1   5   2        3.26        3.97      0.62 o 
   0   5   2      765.96      813.49     12.77 o 
   1   5   2      560.81      556.70      9.12 o 
   2   5   2      373.29      435.79      7.30 o 
   3   5   2      489.01      528.10      8.77 o 
   4   5   2       12.28        9.05      0.67 o 
   5   5   2       25.03       24.68      1.08 o 
   6   5   2        0.05        0.48      0.38 o 
   7   5   2       45.22       43.83      1.74 o 
   8   5   2       37.26       36.23      1.37 o 
   9   5   2       17.30       17.57      1.11 o 
  10   5   2        0.10       -0.57      0.53 o 
  11   5   2        4.35        5.45      1.07 o 
  12   5   2        0.01        0.90      0.82 o 
 -12   6   2        1.98       -0.67      1.50 o 
 -11   6   2       29.61       25.44      1.91 o 
 -10   6   2        3.91        2.78      0.70 o 
  -9   6   2       17.34       19.04      1.13 o 
  -8   6   2       16.93       19.46      1.09 o 
  -7   6   2       44.80       44.15      2.39 o 
  -6   6   2        4.77        4.14      0.43 o 
  -5   6   2        5.61        5.38      0.45 o 
  -4   6   2        2.20        2.38      0.38 o 
  -3   6   2      162.70      178.80      3.42 o 
  -2   6   2       12.48       17.35      0.81 o 
  -1   6   2      932.65     1026.14     19.55 o 
   0   6   2      327.09      350.65      7.53 o 
   1   6   2      229.46      225.73      4.13 o 
   2   6   2       19.34       18.05      0.87 o 
   3   6   2       15.81       17.21      1.25 o 
   4   6   2        6.10        6.67      0.61 o 
   5   6   2      191.87      184.70      3.67 o 
   6   6   2       51.10       53.91      1.64 o 
   7   6   2       35.23       33.84      1.31 o 
   8   6   2        6.90        6.89      0.79 o 
   9   6   2        1.99        1.17      0.62 o 
  10   6   2        7.01        7.52      1.13 o 
  11   6   2        3.27        2.84      1.00 o 
 -11   7   2        5.91        6.70      1.14 o 
 -10   7   2       18.42       18.54      1.24 o 
  -9   7   2        3.83        2.32      0.68 o 
  -8   7   2        6.03        6.87      0.77 o 
  -7   7   2        1.37        1.70      0.54 o 
  -6   7   2       13.83       14.58      0.64 o 
  -5   7   2       84.75       90.96      1.84 o 
  -4   7   2      332.81      335.37      5.95 o 
  -3   7   2      106.41      110.35      3.55 o 
  -2   7   2        0.32        0.32      0.29 o 
  -1   7   2      118.64      115.26      3.20 o 
   0   7   2       90.48       81.73      3.65 o 
   1   7   2      356.43      342.29     10.43 o 
   2   7   2       19.48       24.25      1.51 o 
   3   7   2      142.91      140.11      2.96 o 
   4   7   2       70.15       75.22      3.76 o 
   5   7   2       75.22       75.58      2.01 o 
   6   7   2        0.52        0.26      0.47 o 
   7   7   2       12.53       11.37      0.93 o 
   8   7   2        9.67        7.32      0.86 o 
   9   7   2        1.14        1.47      0.67 o 
  10   7   2        2.14        0.72      0.86 o 
 -10   8   2        1.47        0.21      1.34 o 
  -9   8   2       36.65       32.48      2.89 o 
  -8   8   2       25.33       23.97      1.34 o 
  -7   8   2      117.25      115.07      2.83 o 
  -6   8   2      196.06      189.10      3.96 o 
  -5   8   2        1.83        2.99      0.49 o 
  -4   8   2       35.30       34.92      2.38 o 
  -3   8   2       66.32       71.87      2.51 o 
  -2   8   2        0.04       -0.22      0.64 o 
  -1   8   2       17.82       17.24      1.37 o 
   0   8   2        1.22        1.41      0.64 o 
   1   8   2        0.50        0.97      0.56 o 
   2   8   2       31.63       32.24      2.24 o 
   3   8   2        0.04        0.18      0.55 o 
   4   8   2        0.21        0.44      0.59 o 
   5   8   2       40.41       34.02      1.34 o 
   6   8   2       18.63       14.80      1.05 o 
   7   8   2       21.24       25.30      1.34 o 
   8   8   2        3.44        2.89      0.71 o 
   9   8   2        5.19        5.80      1.12 o 
  10   8   2        0.33        1.20      0.93 o 
  -9   9   2       20.06       22.67      2.90 o 
  -8   9   2        9.87       10.77      1.36 o 
  -7   9   2       17.56       17.13      1.50 o 
  -6   9   2        3.00        2.07      0.82 o 
  -5   9   2      111.66      122.42      3.71 o 
  -4   9   2       89.02       88.25      3.01 o 
  -3   9   2       61.69       55.10      2.29 o 
  -2   9   2       21.15       16.36      1.40 o 
  -1   9   2        4.34        4.31      0.87 o 
   0   9   2       15.93       15.38      1.67 o 
   1   9   2       57.89       56.95      2.32 o 
   2   9   2       14.13       16.47      1.59 o 
   3   9   2      125.23      118.68      3.67 o 
   4   9   2        0.03       -0.36      1.11 o 
   5   9   2       35.99       25.23      1.77 o 
   6   9   2        0.28        0.62      0.79 o 
   7   9   2        3.49        5.42      1.07 o 
   8   9   2        0.69        1.65      0.85 o 
   9   9   2        0.01        0.41      1.04 o 
  -8  10   2        8.93       10.48      1.44 o 
  -7  10   2        0.76        2.13      0.93 o 
  -6  10   2        1.69        2.18      0.93 o 
  -5  10   2       16.93       18.06      1.57 o 
  -4  10   2        7.84        7.14      0.88 o 
  -3  10   2        0.48        0.33      0.67 o 
  -2  10   2       14.37       18.45      1.62 o 
  -1  10   2       40.57       39.31      2.08 o 
   0  10   2      224.97      207.51      5.54 o 
   1  10   2       44.17       47.61      2.29 o 
   2  10   2      179.43      160.49      4.65 o 
   3  10   2        9.09        8.80      1.82 o 
   4  10   2        1.79        2.33      0.90 o 
   5  10   2       19.67       19.41      1.69 o 
   6  10   2        2.46        2.96      1.00 o 
   7  10   2        8.75       10.29      1.38 o 
   8  10   2        1.32        2.06      1.15 o 
  -7  11   2        0.36        2.58      1.31 o 
  -6  11   2        0.29        0.22      1.05 o 
  -5  11   2        1.10        1.32      1.14 o 
  -4  11   2        6.53        6.55      1.23 o 
  -3  11   2        6.45        4.98      1.18 o 
  -2  11   2       11.47       10.37      1.59 o 
  -1  11   2       10.05        9.24      1.40 o 
   0  11   2        7.98        5.47      1.41 o 
   1  11   2       12.04       15.61      1.55 o 
   2  11   2       10.89       10.21      1.40 o 
   3  11   2       39.83       38.21      2.69 o 
   4  11   2       19.17       20.62      1.85 o 
   5  11   2       29.49       31.94      2.22 o 
   6  11   2        0.04        1.50      1.49 o 
  -5  12   2        3.98        5.83      1.60 o 
  -4  12   2        9.32        5.97      1.66 o 
  -3  12   2       10.50       13.87      2.19 o 
  -2  12   2        5.27        5.29      1.41 o 
  -1  12   2        0.50       -0.27      1.10 o 
   0  12   2        3.24        3.44      1.29 o 
   1  12   2        0.84        0.88      1.14 o 
   2  12   2        2.30        1.15      0.91 o 
   3  12   2        1.22        2.49      1.05 o 
   4  12   2        3.01        3.07      1.23 o 
 -13   0   3        3.83        1.87      1.38 o 
 -11   0   3        7.26        5.50      1.39 o 
  -9   0   3        6.93        8.19      0.78 o 
  -7   0   3        2.26        1.96      0.28 o 
  -5   0   3      239.20      196.14      3.32 o 
  -3   0   3     1831.30     1781.66     50.35 o 
  -1   0   3    16206.29    15638.41    598.28 o 
   1   0   3      663.72      699.11     18.77 o 
   3   0   3     3496.02     3707.24    105.50 o 
   7   0   3        0.70        0.75      0.46 o 
   9   0   3       30.55       28.71      1.50 o 
  11   0   3        0.02        0.07      0.69 o 
 -13   1   3        1.68        2.80      0.98 o 
 -12   1   3        9.26       10.46      1.28 o 
 -11   1   3        2.23        2.90      0.87 o 
 -10   1   3        5.03        5.50      0.91 o 
  -9   1   3       42.65       48.28      1.45 o 
  -8   1   3        0.11        0.15      0.21 o 
  -7   1   3       14.03       17.98      0.46 o 
  -6   1   3       28.52       24.73      0.61 o 
  -5   1   3      132.19      153.33      1.90 o 
  -4   1   3      600.51      592.91      7.12 o 
  -3   1   3       29.92       23.94      0.59 o 
  -2   1   3      191.33      204.37      3.27 o 
  -1   1   3     1603.70     1544.59     29.90 o 
   0   1   3      203.59      224.47      3.07 o 
   1   1   3      722.25      696.85      9.16 o 
   2   1   3     2239.45     2303.21     30.38 o 
   3   1   3      824.24      848.66     13.44 o 
   4   1   3       46.56       46.93      1.18 o 
   5   1   3      400.32      429.22      6.26 o 
   6   1   3      246.48      244.08      3.86 o 
   7   1   3        2.83        2.65      0.41 o 
   8   1   3        8.48        8.64      0.64 o 
   9   1   3        0.18       -0.50      0.39 o 
  10   1   3        3.77        3.95      0.60 o 
  11   1   3        0.88        0.96      0.55 o 
  12   1   3        5.14        5.83      0.79 o 
 -13   2   3        0.16       -0.05      0.86 o 
 -12   2   3        0.54        0.21      0.74 o 
 -11   2   3        3.52        4.35      0.94 o 
 -10   2   3        1.61        1.29      0.69 o 
  -9   2   3        1.46        1.49      0.30 o 
  -8   2   3       39.85       43.58      1.07 o 
  -7   2   3       69.64       73.43      1.25 o 
  -6   2   3       30.19       33.11      0.95 o 
  -5   2   3       64.20       53.25      1.13 o 
  -4   2   3        1.09        1.27      0.27 o 
  -3   2   3       57.33       57.58      0.87 o 
  -2   2   3     1084.77     1084.23     14.60 o 
  -1   2   3      768.31      775.57     12.35 o 
   0   2   3     7263.26     6416.17    226.61 o 
   1   2   3     1048.70     1065.39     14.21 o 
   2   2   3      211.16      205.22      2.96 o 
   3   2   3       81.35       71.01      1.79 o 
   4   2   3      151.40      121.69      2.38 o 
   5   2   3      414.21      429.80      6.30 o 
   6   2   3        2.21        1.18      0.31 o 
   7   2   3       25.81       24.37      0.89 o 
   8   2   3      117.69      126.84      2.75 o 
   9   2   3       58.74       54.94      1.50 o 
  10   2   3       19.65       19.11      1.85 o 
  11   2   3       31.22       30.38      1.26 o 
  12   2   3        3.51        3.41      0.70 o 
 -13   3   3        2.68        2.07      0.93 o 
 -12   3   3        4.94        4.92      1.16 o 
 -11   3   3        2.91        3.16      0.90 o 
 -10   3   3        0.00       -0.75      0.58 o 
  -9   3   3      116.53      117.66      2.24 o 
  -8   3   3        1.34        2.72      0.31 o 
  -7   3   3        7.57        8.53      0.44 o 
  -6   3   3      562.52      544.44      6.20 o 
  -5   3   3     1214.30     1240.71     15.14 o 
  -4   3   3        1.26        0.92      0.20 o 
  -3   3   3     2518.10     2658.35     31.19 o 
  -2   3   3      222.66      210.00      3.03 o 
  -1   3   3      388.51      368.16      5.89 o 
   0   3   3      964.37     1001.98     13.43 o 
   1   3   3       17.81       12.09      0.44 o 
   2   3   3      236.15      218.42      3.20 o 
   3   3   3      489.51      494.74      8.15 o 
   4   3   3        1.27        1.21      0.41 o 
   5   3   3      146.81      139.50      2.79 o 
   6   3   3        3.10        4.41      0.51 o 
   7   3   3       26.50       25.35      1.07 o 
   8   3   3      117.03      122.34      2.77 o 
   9   3   3       17.17       19.70      0.98 o 
  10   3   3        6.71        7.00      0.73 o 
  11   3   3        9.16       11.52      1.15 o 
  12   3   3        4.73        3.96      1.45 o 
 -13   4   3        0.07       -0.31      1.01 o 
 -12   4   3       17.15       12.19      2.19 o 
 -11   4   3        3.19        2.97      0.92 o 
 -10   4   3       25.96       22.16      0.97 o 
  -9   4   3       56.37       50.81      2.02 o 
  -8   4   3       19.89       20.57      0.80 o 
  -7   4   3       41.28       37.33      0.98 o 
  -6   4   3      269.50      281.08      3.44 o 
  -5   4   3       29.60       29.74      0.97 o 
  -4   4   3       82.92       83.08      1.30 o 
  -3   4   3       12.67       19.06      0.56 o 
  -2   4   3      410.31      400.47      6.50 o 
  -1   4   3        3.74        3.04      0.32 o 
   0   4   3      225.06      201.76      2.99 o 
   1   4   3      181.88      182.48      3.55 o 
   2   4   3      154.06      176.75      2.70 o 
   3   4   3       39.07       37.04      1.17 o 
   4   4   3       61.39       59.24      1.49 o 
   5   4   3       28.24       34.61      1.12 o 
   6   4   3       15.75       15.04      0.85 o 
   7   4   3       37.81       37.77      1.32 o 
   8   4   3       38.58       36.22      1.37 o 
   9   4   3        3.03        3.78      0.67 o 
  10   4   3        3.34        3.75      1.21 o 
  11   4   3        0.13        0.14      0.69 o 
  12   4   3        0.28       -0.26      0.84 o 
 -12   5   3        2.65        1.49      1.60 o 
 -11   5   3       29.81       36.52      1.97 o 
 -10   5   3        6.16        5.85      0.77 o 
  -9   5   3        1.92        2.32      0.60 o 
  -8   5   3        5.64        4.29      0.64 o 
  -7   5   3       42.63       43.02      0.97 o 
  -6   5   3      177.47      165.79      2.40 o 
  -5   5   3       74.20       76.15      1.47 o 
  -4   5   3      100.54       96.05      1.73 o 
  -3   5   3      733.85      774.60     14.95 o 
  -2   5   3      132.47      115.60      2.31 o 
  -1   5   3       51.76       62.48      1.48 o 
   0   5   3       75.40       72.44      1.31 o 
   1   5   3      315.82      314.10      4.57 o 
   2   5   3       64.33       67.94      1.56 o 
   3   5   3       38.50       42.86      1.20 o 
   4   5   3      154.92      144.62      2.91 o 
   5   5   3       54.83       52.91      1.50 o 
   6   5   3        8.39        9.33      0.77 o 
   7   5   3       19.96       19.34      1.16 o 
   8   5   3       44.75       42.85      1.98 o 
   9   5   3       13.59       16.36      1.12 o 
  10   5   3       28.23       31.40      1.49 o 
  11   5   3        0.39        0.74      0.65 o 
 -12   6   3        0.05       -0.87      1.37 o 
 -11   6   3        0.46        1.39      0.95 o 
 -10   6   3        0.10        0.41      0.59 o 
  -9   6   3       71.03       69.69      2.35 o 
  -8   6   3       74.86       76.40      2.10 o 
  -7   6   3        8.98        7.31      0.76 o 
  -6   6   3       16.39       18.31      0.85 o 
  -5   6   3        3.65        4.09      0.44 o 
  -4   6   3      151.77      153.86      2.98 o 
  -3   6   3      205.20      211.01      3.90 o 
  -2   6   3      107.78      110.36      2.34 o 
  -1   6   3        2.99        5.37      0.78 o 
   0   6   3      195.12      174.92      2.78 o 
   1   6   3       32.67       38.08      1.63 o 
   2   6   3      168.38      172.93      3.33 o 
   3   6   3       85.01       74.80      1.79 o 
   4   6   3      121.56      100.42      2.72 o 
   5   6   3      216.22      214.12      4.17 o 
   6   6   3        0.30        0.19      0.45 o 
   7   6   3        0.62        0.40      0.50 o 
   8   6   3       34.69       31.70      1.37 o 
   9   6   3        1.23        1.64      0.66 o 
  10   6   3        0.63        0.19      0.66 o 
  11   6   3        0.71        0.00      0.87 o 
 -11   7   3       10.27       10.63      1.12 o 
 -10   7   3        0.97        2.10      0.73 o 
  -9   7   3        0.05       -0.03      0.55 o 
  -8   7   3        0.52        0.94      0.57 o 
  -7   7   3        0.54        0.54      0.93 o 
  -6   7   3      227.12      220.42      4.12 o 
  -5   7   3      178.34      189.07      5.88 o 
  -4   7   3      306.21      293.56      5.32 o 
  -3   7   3       10.05       12.38      0.81 o 
  -2   7   3        7.28        6.54      1.02 o 
  -1   7   3        0.08        0.02      0.30 o 
   0   7   3      108.05      115.05      3.23 o 
   1   7   3       66.08       52.98      1.97 o 
   2   7   3      330.91      328.44      7.36 o 
   3   7   3       37.71       35.32      1.21 o 
   4   7   3       83.22       88.91      2.19 o 
   5   7   3        4.51        3.28      0.66 o 
   6   7   3        5.13        5.66      0.71 o 
   7   7   3       37.82       42.35      1.56 o 
   8   7   3        2.72        1.82      0.64 o 
   9   7   3        0.11       -0.32      0.77 o 
  10   7   3        3.27        2.93      0.88 o 
 -10   8   3        0.66        1.34      0.76 o 
  -9   8   3        1.74        0.66      0.70 o 
  -8   8   3       21.20       24.23      1.34 o 
  -7   8   3        5.21        6.71      0.86 o 
  -6   8   3        6.52        7.55      0.75 o 
  -5   8   3       27.00       23.64      0.94 o 
  -4   8   3       24.99       24.57      1.14 o 
  -3   8   3        3.13        4.04      0.65 o 
  -2   8   3      779.14      798.84     21.82 o 
  -1   8   3      117.63      111.11      3.32 o 
   0   8   3        0.25        0.77      0.62 o 
   1   8   3       12.42       11.34      1.14 o 
   2   8   3      118.29      123.19      3.59 o 
   3   8   3        3.14        2.50      0.70 o 
   4   8   3       67.33       71.91      4.35 o 
   5   8   3       15.12       13.20      1.99 o 
   6   8   3        7.29        7.59      1.10 o 
   7   8   3        0.36       -0.17      0.71 o 
   8   8   3       12.06        7.86      1.16 o 
   9   8   3        0.02       -0.13      0.71 o 
  -9   9   3       45.59       56.08      4.94 o 
  -8   9   3        0.06        0.52      0.66 o 
  -7   9   3       21.16       19.63      1.84 o 
  -6   9   3       22.72       23.85      1.65 o 
  -5   9   3        4.91        5.01      0.70 o 
  -4   9   3       41.95       38.69      1.93 o 
  -3   9   3       37.28       35.94      1.85 o 
  -2   9   3       50.86       51.58      2.20 o 
  -1   9   3      267.42      274.51      6.65 o 
   0   9   3        0.71        0.55      0.73 o 
   1   9   3       65.64       70.58      2.64 o 
   2   9   3      340.67      323.67      7.65 o 
   3   9   3       38.55       38.04      1.95 o 
   4   9   3        9.10        7.64      1.12 o 
   5   9   3        9.15        6.79      1.33 o 
   6   9   3        0.06       -0.96      0.67 o 
   7   9   3        7.67        7.64      1.18 o 
   8   9   3        1.96        2.96      0.94 o 
  -8  10   3       10.06        9.96      1.73 o 
  -7  10   3        3.05        2.59      0.99 o 
  -6  10   3        3.97        8.16      1.19 o 
  -5  10   3        6.06        5.03      0.92 o 
  -4  10   3        5.88        9.13      1.41 o 
  -3  10   3        4.31        4.00      1.43 o 
  -2  10   3        1.53        2.40      0.86 o 
  -1  10   3        1.49        1.49      0.68 o 
   0  10   3        0.36       -0.39      0.73 o 
   1  10   3       93.21      100.40      3.42 o 
   2  10   3       25.44       30.59      1.99 o 
   3  10   3        0.13       -0.12      0.79 o 
   4  10   3       29.70       34.00      2.12 o 
   5  10   3       30.19       30.42      2.66 o 
   6  10   3        0.01       -0.48      0.81 o 
   7  10   3        0.38        0.54      0.81 o 
  -7  11   3        0.27       -0.59      1.07 o 
  -6  11   3       13.64       15.84      2.24 o 
  -5  11   3        0.35        0.69      1.02 o 
  -4  11   3        0.30        2.06      1.24 o 
  -3  11   3        5.51        7.89      1.23 o 
  -2  11   3        0.34        0.56      0.96 o 
  -1  11   3       50.83       49.19      2.48 o 
   0  11   3       12.83       13.94      4.30 o 
   1  11   3        9.28       10.73      1.91 o 
   2  11   3        0.37        0.53      1.28 o 
   3  11   3        4.15        3.16      1.18 o 
   4  11   3       67.31       73.79      3.10 o 
   5  11   3       53.12       57.24      2.77 o 
   6  11   3       11.28       16.19      3.02 o 
  -5  12   3        4.56       12.95      2.08 o 
  -4  12   3       20.89       24.30      2.87 o 
  -3  12   3        0.19       -0.35      0.88 o 
  -2  12   3        1.07        1.80      1.65 o 
  -1  12   3        0.16       -0.18      1.10 o 
   0  12   3        1.87        2.83      1.21 o 
   1  12   3        0.35       -0.31      0.86 o 
   2  12   3        1.61        3.37      1.06 o 
   3  12   3        5.86        7.67      1.34 o 
   4  12   3        3.89        5.14      1.25 o 
 -12   0   4       53.50       58.74      3.53 o 
 -10   0   4        6.45        7.77      1.39 o 
  -8   0   4      124.88      111.22      7.25 o 
  -6   0   4      165.76      183.09      3.19 o 
  -4   0   4      191.93      183.92      3.65 o 
  -2   0   4     5730.06     5803.85    126.01 o 
   0   0   4     1937.57     1961.70     35.92 o 
   2   0   4      554.69      586.85     11.01 o 
   4   0   4      370.78      431.35      6.92 o 
   6   0   4      175.35      194.28      4.58 o 
   8   0   4        1.41        0.51      0.62 o 
  10   0   4       13.38       13.16      1.27 o 
  12   0   4        0.02       -0.63      0.76 o 
 -13   1   4        2.32        2.79      1.00 o 
 -12   1   4        2.41        2.14      0.87 o 
 -11   1   4       15.37       18.36      1.45 o 
 -10   1   4       18.87       19.16      1.02 o 
  -9   1   4      101.07      102.92      1.97 o 
  -8   1   4       16.34       13.70      0.64 o 
  -7   1   4       27.98       32.91      0.74 o 
  -6   1   4      468.01      460.70      5.24 o 
  -5   1   4      436.38      386.38      4.77 o 
  -4   1   4     2112.98     2167.78     28.41 o 
  -3   1   4       25.80       21.67      0.58 o 
  -2   1   4       10.29        7.07      0.36 o 
  -1   1   4      289.23      289.77      3.95 o 
   0   1   4        4.00        0.47      0.13 o 
   1   1   4      695.86      619.33      9.58 o 
   2   1   4     1213.37     1284.65     17.11 o 
   3   1   4     1148.61     1171.19     15.67 o 
   4   1   4       13.04       14.32      1.93 o 
   5   1   4      215.83      247.22      3.87 o 
   6   1   4      408.64      429.40      8.71 o 
   7   1   4      207.34      206.12      3.49 o 
   8   1   4       39.33       37.68      1.18 o 
   9   1   4        1.71        1.47      0.49 o 
  10   1   4        3.15        3.12      0.60 o 
  11   1   4        0.03       -0.06      0.53 o 
  12   1   4        0.01        0.21      0.56 o 
 -13   2   4        2.88        2.37      1.05 o 
 -12   2   4        1.12        1.49      0.84 o 
 -11   2   4        0.03       -0.55      1.19 o 
 -10   2   4       10.78       11.97      0.89 o 
  -9   2   4       10.61        9.45      0.60 o 
  -8   2   4       82.63       78.35      1.38 o 
  -7   2   4       47.86       49.63      0.98 o 
  -6   2   4      170.21      176.54      2.23 o 
  -5   2   4       32.64       36.70      0.74 o 
  -4   2   4       17.33       18.62      1.01 o 
  -3   2   4      586.14      707.60      8.48 o 
  -2   2   4      293.31      336.96      4.60 o 
  -1   2   4       55.24       56.28      0.97 o 
   0   2   4      539.93      562.60      7.51 o 
   1   2   4        0.21        0.23      0.11 o 
   2   2   4      183.55      165.55      2.48 o 
   3   2   4      229.22      243.83      3.54 o 
   4   2   4        6.73        4.94      0.46 o 
   5   2   4        0.01        0.97      0.34 o 
   6   2   4       10.34        9.03      0.66 o 
   7   2   4        8.92        7.78      0.62 o 
   8   2   4       42.80       40.08      1.23 o 
   9   2   4       51.42       49.11      1.45 o 
  10   2   4       22.51       21.42      1.10 o 
  11   2   4        2.10        3.02      0.65 o 
  12   2   4       11.97       14.83      1.07 o 
 -13   3   4        5.18        4.52      1.96 o 
 -12   3   4       10.42       12.74      1.39 o 
 -11   3   4        1.02        1.27      0.79 o 
 -10   3   4        0.49        0.84      0.57 o 
  -9   3   4       10.23       10.18      0.80 o 
  -8   3   4       15.78       13.22      0.63 o 
  -7   3   4        9.62        8.93      0.45 o 
  -6   3   4      116.86      102.58      2.06 o 
  -5   3   4       77.19       83.02      1.67 o 
  -4   3   4       97.67       97.47      2.14 o 
  -3   3   4     1174.60     1247.10     14.78 o 
  -2   3   4      983.77     1011.14     13.34 o 
  -1   3   4      596.39      589.38      7.94 o 
   0   3   4      984.26     1118.27     17.12 o 
   1   3   4      564.00      560.83      9.04 o 
   2   3   4       90.72       80.94      1.39 o 
   3   3   4      264.11      258.29      3.77 o 
   4   3   4      210.04      193.11      3.60 o 
   5   3   4       74.52       79.08      1.88 o 
   6   3   4        2.28        0.97      0.40 o 
   7   3   4        0.29        0.60      0.41 o 
   8   3   4       13.40       15.78      1.53 o 
   9   3   4        3.07        5.14      0.74 o 
  10   3   4       60.65       61.38      1.98 o 
  11   3   4       11.04       10.83      1.08 o 
  12   3   4       36.28       37.57      1.70 o 
 -13   4   4        6.08        4.13      1.59 o 
 -12   4   4        9.37        7.60      1.84 o 
 -11   4   4        0.33       -0.04      0.81 o 
 -10   4   4       64.41       66.49      2.38 o 
  -9   4   4      160.12      159.58      2.87 o 
  -8   4   4      112.23      102.38      4.00 o 
  -7   4   4       20.93       20.36      0.65 o 
  -6   4   4       69.50       76.35      1.46 o 
  -5   4   4       32.70       40.98      0.83 o 
  -4   4   4        3.09        2.90      0.26 o 
  -3   4   4      511.42      527.92      6.48 o 
  -2   4   4       82.89       84.84      1.50 o 
  -1   4   4        7.43        6.80      0.76 o 
   0   4   4      157.32      192.42      3.39 o 
   1   4   4       89.60      105.32      2.06 o 
   2   4   4      255.09      254.78      3.76 o 
   3   4   4      302.23      309.73      4.51 o 
   4   4   4      199.92      203.17      3.81 o 
   5   4   4       60.79       63.11      1.79 o 
   6   4   4       67.02       73.84      2.32 o 
   7   4   4       17.72       16.21      1.56 o 
   8   4   4        1.52        2.00      0.60 o 
   9   4   4       50.99       48.55      1.71 o 
  10   4   4       18.74       18.58      1.26 o 
  11   4   4        1.54        0.71      0.74 o 
 -12   5   4       99.14       97.73      5.14 o 
 -11   5   4       24.50       27.17      1.85 o 
 -10   5   4       95.28       89.53      2.99 o 
  -9   5   4        1.46        0.67      0.59 o 
  -8   5   4        0.12       -0.30      0.44 o 
  -7   5   4      183.49      178.15      3.00 o 
  -6   5   4       19.59       20.35      0.84 o 
  -5   5   4       75.97       80.48      3.16 o 
  -4   5   4        0.45        0.16      0.34 o 
  -3   5   4      109.41      106.51      1.87 o 
  -2   5   4       25.79       16.43      0.91 o 
  -1   5   4        3.83        4.13      0.47 o 
   0   5   4        0.98        2.23      0.19 o 
   1   5   4      479.64      487.11      6.86 o 
   2   5   4      143.46      145.49      2.36 o 
   3   5   4      200.65      183.51      3.49 o 
   4   5   4      221.43      220.28      4.14 o 
   5   5   4       23.46       22.01      1.00 o 
   6   5   4      258.80      274.96      5.17 o 
   7   5   4       16.39       13.57      0.96 o 
   8   5   4       19.62       15.62      1.07 o 
   9   5   4        8.21       10.19      0.99 o 
  10   5   4        6.06        7.45      1.24 o 
  11   5   4        4.43        3.40      0.81 o 
 -12   6   4        0.65        0.47      1.45 o 
 -11   6   4        3.27        2.70      1.03 o 
 -10   6   4        4.18        2.45      0.72 o 
  -9   6   4       65.37       66.31      2.84 o 
  -8   6   4      223.01      233.75      4.62 o 
  -7   6   4      229.65      225.83      3.72 o 
  -6   6   4        3.09        3.24      0.50 o 
  -5   6   4        0.42        1.68      0.40 o 
  -4   6   4      201.49      196.34      3.15 o 
  -3   6   4       12.91       10.45      0.56 o 
  -2   6   4      223.43      246.26      4.42 o 
  -1   6   4       30.20       32.08      1.05 o 
   0   6   4       45.22       47.64      1.31 o 
   1   6   4        1.81        1.45      0.31 o 
   2   6   4       56.92       50.52      3.91 o 
   3   6   4      319.44      313.92      5.60 o 
   4   6   4      108.27      112.18      2.51 o 
   5   6   4       82.84       81.77      2.07 o 
   6   6   4      125.39      125.06      2.86 o 
   7   6   4      198.26      197.75      4.11 o 
   8   6   4        0.30        0.58      0.58 o 
   9   6   4        5.07        4.96      0.83 o 
  10   6   4        2.92        3.38      0.81 o 
 -11   7   4        4.59        4.85      1.56 o 
 -10   7   4        3.07        2.73      0.78 o 
  -9   7   4        1.12        0.75      0.62 o 
  -8   7   4        4.81        3.96      0.70 o 
  -7   7   4        4.85        4.29      0.95 o 
  -6   7   4       52.27       50.72      1.55 o 
  -5   7   4      507.73      506.10      8.40 o 
  -4   7   4      565.81      549.56      7.83 o 
  -3   7   4       23.02       22.57      1.02 o 
  -2   7   4        3.57        4.10      0.52 o 
  -1   7   4      534.53      517.20      8.63 o 
   0   7   4      252.41      252.76      4.77 o 
   1   7   4      171.30      156.46      3.19 o 
   2   7   4      226.01      226.77      5.45 o 
   3   7   4       31.01       30.49      1.56 o 
   4   7   4      219.49      208.87      5.21 o 
   5   7   4        0.93        0.82      0.62 o 
   6   7   4       12.41       11.73      0.92 o 
   7   7   4       37.85       36.89      1.50 o 
   8   7   4        0.53        0.69      0.60 o 
   9   7   4        0.10       -0.18      0.69 o 
  10   7   4        3.51        2.99      0.79 o 
 -10   8   4        1.48        0.99      0.74 o 
  -9   8   4        5.17        5.73      0.90 o 
  -8   8   4        4.64        5.92      0.84 o 
  -7   8   4        7.57        3.97      0.95 o 
  -6   8   4       51.46       54.26      1.69 o 
  -5   8   4       49.91       50.75      1.61 o 
  -4   8   4      210.58      208.61      4.11 o 
  -3   8   4      330.67      348.99      7.03 o 
  -2   8   4      182.31      196.12      3.96 o 
  -1   8   4     1164.40     1191.37     18.85 o 
   0   8   4       29.86       26.90      1.59 o 
   1   8   4      187.74      180.74      4.71 o 
   2   8   4        0.00       -0.15      0.58 o 
   3   8   4       10.47       10.98      1.20 o 
   4   8   4        2.01        2.17      0.76 o 
   5   8   4        1.91        0.39      0.69 o 
   6   8   4        2.36        3.38      0.89 o 
   7   8   4        5.76        5.45      1.04 o 
   8   8   4        2.24        2.15      0.89 o 
   9   8   4        5.86        6.15      1.10 o 
  -9   9   4        6.54        5.91      0.99 o 
  -8   9   4        6.63        7.88      1.01 o 
  -7   9   4       13.85       14.67      1.38 o 
  -6   9   4       44.20       51.18      1.70 o 
  -5   9   4       26.67       29.73      1.32 o 
  -4   9   4        0.66        1.30      0.56 o 
  -3   9   4       25.14       29.51      1.36 o 
  -2   9   4       88.45       94.72      2.45 o 
  -1   9   4        8.80        6.53      1.05 o 
   0   9   4       12.29       12.92      1.48 o 
   1   9   4      336.62      363.11     15.19 o 
   2   9   4      100.17      102.43      3.37 o 
   3   9   4       40.56       41.24      2.06 o 
   4   9   4       14.62       14.98      1.64 o 
   5   9   4        0.89        1.12      0.83 o 
   6   9   4       27.57       29.70      2.02 o 
   7   9   4        0.94       -0.64      0.82 o 
   8   9   4        4.17        7.29      1.22 o 
  -8  10   4        5.49        6.41      1.26 o 
  -7  10   4        2.24        3.52      0.82 o 
  -6  10   4        0.07        0.73      0.79 o 
  -5  10   4        3.22        2.94      0.85 o 
  -4  10   4       66.09       69.01      4.03 o 
  -3  10   4       11.52       13.48      1.42 o 
  -2  10   4       31.30       35.89      1.92 o 
  -1  10   4       30.48       28.66      1.96 o 
   0  10   4        5.30        4.10      1.01 o 
   1  10   4       74.40       77.76      2.96 o 
   2  10   4       78.87       72.38      2.88 o 
   3  10   4        0.18        0.42      0.88 o 
   4  10   4       68.05       73.42      3.40 o 
   5  10   4       49.06       53.17      2.56 o 
   6  10   4       38.57       35.70      2.29 o 
   7  10   4        2.77        3.64      1.14 o 
  -7  11   4       28.21       33.80      2.28 o 
  -6  11   4        0.02       -1.08      0.87 o 
  -5  11   4        0.03       -0.12      0.72 o 
  -4  11   4       14.24       15.50      2.27 o 
  -3  11   4        0.15        0.56      1.15 o 
  -2  11   4        3.32        2.46      0.94 o 
  -1  11   4        1.36        0.98      0.75 o 
   0  11   4        1.04       -0.12      0.79 o 
   1  11   4       30.94       30.38      2.08 o 
   2  11   4        0.76       -0.02      0.88 o 
   3  11   4        8.99        8.57      1.88 o 
   4  11   4       16.78       16.66      2.04 o 
   5  11   4       23.52       28.95      2.21 o 
  -4  12   4        1.43        7.03      1.73 o 
  -3  12   4        2.49        1.80      1.30 o 
  -2  12   4        0.49        1.04      0.93 o 
  -1  12   4        3.91        1.80      1.15 o 
   0  12   4        0.84        0.81      0.89 o 
   1  12   4        0.84        1.53      0.93 o 
   2  12   4        2.40        2.75      1.04 o 
   3  12   4        3.63        4.45      1.24 o 
 -13   0   5        6.55        8.55      1.79 o 
 -11   0   5       34.90       39.27      2.69 o 
  -9   0   5      293.72      286.04      6.28 o 
  -7   0   5      298.98      299.32      6.35 o 
  -5   0   5      612.12      654.96     12.28 o 
  -3   0   5        0.04        1.20      0.16 o 
  -1   0   5        1.46        0.44      0.18 o 
   1   0   5      158.19      134.91      3.75 o 
   3   0   5      260.14      287.17      5.66 o 
   5   0   5     2694.85     2867.89     55.08 o 
   7   0   5      170.37      174.19      9.47 o 
   9   0   5      123.31      126.06      3.68 o 
  11   0   5       10.21        8.27      1.25 o 
 -13   1   5        0.23       -0.87      0.74 o 
 -12   1   5        1.96        1.04      0.93 o 
 -11   1   5        0.47        0.68      0.74 o 
 -10   1   5        1.85        1.32      0.80 o 
  -9   1   5       19.14       15.71      0.75 o 
  -8   1   5      190.28      200.34      3.24 o 
  -7   1   5       74.44       76.14      1.52 o 
  -6   1   5      500.78      531.69      7.32 o 
  -5   1   5      892.20      903.19     12.10 o 
  -4   1   5       25.43       20.55      0.61 o 
  -3   1   5      143.89      124.17      2.20 o 
  -2   1   5      309.47      316.76      4.34 o 
  -1   1   5       82.57       89.43      1.40 o 
   0   1   5        2.16        2.79      0.30 o 
   1   1   5      975.19     1051.59     16.08 o 
   2   1   5     2676.48     2851.37     42.92 o 
   3   1   5      242.08      254.06      3.59 o 
   4   1   5      424.35      459.99      5.69 o 
   5   1   5        7.33       10.86      1.16 o 
   6   1   5       38.57       36.44      1.25 o 
   7   1   5       81.52       81.14      1.80 o 
   8   1   5       69.07       63.32      1.61 o 
   9   1   5        5.28        4.86      0.64 o 
  10   1   5        1.10        0.65      0.54 o 
  11   1   5        9.87       10.86      0.92 o 
  12   1   5       19.88       20.29      1.20 o 
 -13   2   5        0.00       -0.51      0.97 o 
 -12   2   5        6.72        8.43      1.18 o 
 -11   2   5       18.88       20.99      1.19 o 
 -10   2   5        1.39        2.38      0.60 o 
  -9   2   5       39.21       33.75      1.01 o 
  -8   2   5      109.29      106.32      2.30 o 
  -7   2   5       63.10       61.26      1.14 o 
  -6   2   5        7.99        7.98      0.55 o 
  -5   2   5      309.88      315.01      5.14 o 
  -4   2   5      754.23      776.84     10.46 o 
  -3   2   5     2192.48     2437.57     42.61 o 
  -2   2   5      245.18      218.79      3.12 o 
  -1   2   5     2073.79     2125.51     31.37 o 
   0   2   5     1788.98     1813.18     23.59 o 
   1   2   5      719.03      819.22     12.68 o 
   2   2   5      619.56      674.19      9.02 o 
   3   2   5      629.96      686.99      9.39 o 
   4   2   5      164.47      169.43      3.23 o 
   5   2   5       13.44       13.88      1.18 o 
   6   2   5       19.79       18.85      0.95 o 
   7   2   5       32.31       30.84      1.21 o 
   8   2   5        4.68        4.85      0.69 o 
   9   2   5        2.35        3.57      0.89 o 
  10   2   5       59.24       63.35      2.06 o 
  11   2   5        4.16        6.16      0.91 o 
 -13   3   5       27.30       26.80      2.78 o 
 -12   3   5        9.88       10.52      1.87 o 
 -11   3   5        6.15        7.16      0.84 o 
 -10   3   5       10.60       10.47      0.87 o 
  -9   3   5        0.16        0.31      0.35 o 
  -8   3   5        7.13        8.31      0.48 o 
  -7   3   5       27.76       23.25      0.77 o 
  -6   3   5       53.37       59.06      1.39 o 
  -5   3   5       11.07        9.76      0.49 o 
  -4   3   5      420.52      437.55      5.41 o 
  -3   3   5      153.51      138.02      1.90 o 
  -2   3   5      959.07      984.64     13.03 o 
  -1   3   5        0.04        0.22      0.17 o 
   0   3   5      616.21      643.46      8.66 o 
   1   3   5       43.94       39.24      1.31 o 
   2   3   5       12.41        8.95      0.38 o 
   3   3   5       20.37       26.76      1.08 o 
   4   3   5       82.01       68.75      1.68 o 
   5   3   5        3.56        3.87      0.51 o 
   6   3   5        7.72        6.65      0.66 o 
   7   3   5        0.01       -0.57      0.41 o 
   8   3   5        0.11        1.38      0.57 o 
   9   3   5      111.45      112.63      2.82 o 
  10   3   5       30.09       31.06      1.54 o 
  11   3   5        0.34        0.94      0.74 o 
 -13   4   5       20.84       18.78      2.39 o 
 -12   4   5        4.47        3.60      1.50 o 
 -11   4   5       20.39       20.01      1.55 o 
 -10   4   5       36.26       35.32      1.75 o 
  -9   4   5       14.22       17.01      1.29 o 
  -8   4   5       16.07       16.06      1.31 o 
  -7   4   5       42.52       42.69      1.24 o 
  -6   4   5      413.83      402.26      6.42 o 
  -5   4   5       34.29       37.11      0.87 o 
  -4   4   5      182.55      164.12      2.26 o 
  -3   4   5       14.78       16.21      0.55 o 
  -2   4   5       19.11       12.83      0.50 o 
  -1   4   5       78.41       81.68      1.73 o 
   0   4   5     1152.30     1249.17     19.22 o 
   1   4   5      716.14      673.10     10.86 o 
   2   4   5      165.62      183.19      3.12 o 
   3   4   5      394.95      440.92      6.27 o 
   4   4   5       14.78       15.14      0.80 o 
   5   4   5      130.55      113.89      2.53 o 
   6   4   5        5.37        7.53      0.74 o 
   7   4   5       98.71      100.82      2.50 o 
   8   4   5        1.59        2.66      0.75 o 
   9   4   5       85.98       92.58      2.54 o 
  10   4   5       38.40       45.06      2.07 o 
  11   4   5        0.02        0.79      0.71 o 
 -12   5   5        9.30       10.37      1.99 o 
 -11   5   5      152.04      147.57      7.70 o 
 -10   5   5       38.92       44.48      3.35 o 
  -9   5   5      144.37      136.51      3.83 o 
  -8   5   5       20.75       20.24      0.88 o 
  -7   5   5      215.39      200.69      3.74 o 
  -6   5   5       45.11       45.49      1.31 o 
  -5   5   5       16.29       14.39      0.98 o 
  -4   5   5        4.58        3.88      0.34 o 
  -3   5   5        0.23        0.10      0.19 o 
  -2   5   5      118.51      100.19      1.79 o 
  -1   5   5        9.64        8.47      0.73 o 
   0   5   5      127.51      146.49      3.60 o 
   1   5   5        6.60        8.13      0.45 o 
   2   5   5       77.67       74.25      1.82 o 
   3   5   5      356.33      354.12      7.54 o 
   4   5   5        0.63        1.16      0.45 o 
   5   5   5       55.50       56.28      1.98 o 
   6   5   5       85.96       90.55      2.31 o 
   7   5   5      216.01      218.23      4.42 o 
   8   5   5        1.72        2.37      0.70 o 
   9   5   5       86.92       88.31      2.51 o 
  10   5   5        2.74        2.64      0.84 o 
 -12   6   5        8.10        7.01      1.35 o 
 -11   6   5        2.78        3.33      1.07 o 
 -10   6   5        4.67        3.99      1.03 o 
  -9   6   5       67.97       75.87      2.18 o 
  -8   6   5      444.48      429.17      7.63 o 
  -7   6   5      339.06      332.74      5.81 o 
  -6   6   5      158.75      160.37      3.21 o 
  -5   6   5        4.30        3.72      0.57 o 
  -4   6   5      173.83      165.86      4.04 o 
  -3   6   5       13.33       11.44      0.59 o 
  -2   6   5       92.46       84.29      2.16 o 
  -1   6   5       81.96       85.17      1.95 o 
   0   6   5        0.75        0.87      0.30 o 
   1   6   5        8.24        6.37      0.54 o 
   2   6   5       72.90       55.45      3.05 o 
   3   6   5      106.25       96.47      2.22 o 
   4   6   5      372.29      375.33      6.67 o 
   5   6   5       33.39       32.36      1.81 o 
   6   6   5       14.15       15.41      1.04 o 
   7   6   5       21.90       25.18      1.31 o 
   8   6   5       32.02       29.63      1.52 o 
   9   6   5        3.90        4.24      0.90 o 
  10   6   5        5.86        6.20      1.52 o 
 -11   7   5        0.00        0.65      0.99 o 
 -10   7   5        0.45        1.24      0.92 o 
  -9   7   5        1.28        1.88      0.99 o 
  -8   7   5       42.03       40.86      1.60 o 
  -7   7   5        0.11       -0.35      0.44 o 
  -6   7   5       55.03       56.50      1.67 o 
  -5   7   5      728.78      764.98     12.25 o 
  -4   7   5      770.80      791.51     12.63 o 
  -3   7   5      513.19      547.28      7.81 o 
  -2   7   5        1.82        1.97      0.48 o 
  -1   7   5      127.93      121.22      2.63 o 
   0   7   5      202.89      185.03      3.62 o 
   1   7   5        0.69       -0.24      0.39 o 
   2   7   5       69.81       71.57      3.01 o 
   3   7   5       16.78       15.91      1.31 o 
   4   7   5      163.12      159.31      4.31 o 
   5   7   5       33.99       33.77      1.76 o 
   6   7   5       19.41       18.84      2.41 o 
   7   7   5        5.24        7.99      1.16 o 
   8   7   5        0.00       -0.49      1.53 o 
   9   7   5        1.51       -0.32      0.71 o 
 -10   8   5        0.34        0.08      1.45 o 
  -9   8   5        0.75        0.91      0.96 o 
  -8   8   5        0.13       -0.32      0.57 o 
  -7   8   5        4.10        4.44      0.69 o 
  -6   8   5       15.35       15.34      0.98 o 
  -5   8   5      180.66      175.99      4.30 o 
  -4   8   5      108.51      107.89      2.54 o 
  -3   8   5      120.46      123.11      2.81 o 
  -2   8   5      464.00      463.32      7.97 o 
  -1   8   5      142.26      128.29      3.25 o 
   0   8   5      672.31      706.26     11.61 o 
   1   8   5      220.49      213.57      5.36 o 
   2   8   5       51.47       52.16      4.25 o 
   3   8   5       38.67       41.56      1.95 o 
   4   8   5       44.72       40.48      1.97 o 
   5   8   5        2.17        1.09      0.76 o 
   6   8   5        6.23        7.69      1.17 o 
   7   8   5        1.56        1.95      1.58 o 
   8   8   5        0.50        0.69      0.77 o 
   9   8   5        2.45        2.22      1.05 o 
  -9   9   5       17.96       21.20      1.43 o 
  -8   9   5        2.66        3.16      0.84 o 
  -7   9   5      109.49      112.26      3.58 o 
  -6   9   5       77.12       78.70      2.52 o 
  -5   9   5       27.82       29.91      1.32 o 
  -4   9   5       23.44       26.71      1.28 o 
  -3   9   5       28.88       29.84      1.36 o 
  -2   9   5      520.16      543.89      9.33 o 
  -1   9   5       17.06       17.10      1.10 o 
   0   9   5        4.03        4.83      0.97 o 
   1   9   5       91.96       93.58      3.14 o 
   2   9   5      150.01      156.90      4.51 o 
   3   9   5      194.93      194.24      5.24 o 
   4   9   5        0.15        0.34      0.79 o 
   5   9   5        0.38        0.30      0.76 o 
   6   9   5       12.08       11.79      1.46 o 
   7   9   5        7.40        7.43      1.27 o 
   8   9   5        0.31        1.55      0.88 o 
  -8  10   5        0.15        1.27      0.83 o 
  -7  10   5        4.92        2.48      0.97 o 
  -6  10   5        8.51        8.72      1.26 o 
  -5  10   5       19.00       18.25      1.19 o 
  -4  10   5        3.42        4.32      0.76 o 
  -3  10   5        8.89        9.70      2.45 o 
  -2  10   5        7.29        7.43      1.47 o 
  -1  10   5       10.47        9.52      1.24 o 
   0  10   5       19.41       17.11      1.54 o 
   1  10   5       94.96       95.79      3.35 o 
   2  10   5       37.87       42.09      2.22 o 
   3  10   5       22.64       25.50      1.89 o 
   4  10   5       17.36       21.80      2.14 o 
   5  10   5        5.04        6.31      1.44 o 
   6  10   5       37.66       42.98      2.46 o 
  -6  11   5        0.61        0.70      1.13 o 
  -5  11   5        2.69        3.38      0.96 o 
  -4  11   5        0.01       -0.26      0.74 o 
  -3  11   5        5.42        6.40      1.71 o 
  -2  11   5        7.81        8.21      1.23 o 
  -1  11   5        2.03        1.77      0.97 o 
   0  11   5        7.11        6.82      1.17 o 
   1  11   5        8.42       11.16      1.41 o 
   2  11   5        0.59        1.18      0.98 o 
   3  11   5        0.08        0.48      0.98 o 
   4  11   5        9.78        8.50      1.38 o 
   5  11   5        0.19       -0.71      1.27 o 
  -4  12   5       12.46       14.77      1.55 o 
  -3  12   5        6.06       12.03      2.14 o 
  -2  12   5        0.98       -0.25      1.09 o 
  -1  12   5        9.22       10.36      1.27 o 
   0  12   5        0.05        0.28      0.93 o 
   1  12   5        1.57       -0.08      0.81 o 
   2  12   5        2.71        4.64      1.14 o 
 -12   0   6       28.16       25.78      2.45 o 
 -10   0   6      126.23      121.52      3.33 o 
  -8   0   6      252.63      243.75     10.98 o 
  -6   0   6       16.42       11.03      1.03 o 
  -4   0   6       14.46       12.31      0.47 o 
  -2   0   6       98.13       77.95      1.92 o 
   0   0   6      285.75      338.72      6.63 o 
   2   0   6       18.37       23.96      3.32 o 
   4   0   6     1784.72     1960.79     36.14 o 
   6   0   6      190.88      200.60      6.71 o 
   8   0   6      114.03      125.81      3.63 o 
  10   0   6        0.33        0.69      0.78 o 
 -13   1   6        6.26        5.73      1.11 o 
 -12   1   6        7.46        8.25      1.18 o 
 -11   1   6       29.91       33.10      1.39 o 
 -10   1   6       25.96       23.04      0.96 o 
  -9   1   6        0.35        0.58      0.78 o 
  -8   1   6        2.76        3.09      0.42 o 
  -7   1   6      145.70      142.83      2.46 o 
  -6   1   6     1004.76     1096.85     16.97 o 
  -5   1   6      101.16       99.90      1.91 o 
  -4   1   6       22.80       17.12      0.79 o 
  -3   1   6       74.74       73.31      1.22 o 
  -2   1   6       24.97       30.70      0.65 o 
  -1   1   6       15.01       12.89      0.67 o 
   0   1   6      208.85      210.86      3.04 o 
   1   1   6      619.39      703.21     10.94 o 
   2   1   6     1598.69     1778.88     23.21 o 
   3   1   6      174.57      204.92      3.18 o 
   4   1   6       22.74       23.25      0.77 o 
   5   1   6        4.91        6.08      0.60 o 
   6   1   6      307.95      318.22      5.77 o 
   7   1   6      104.34      106.60      2.55 o 
   8   1   6        7.57        8.33      0.81 o 
   9   1   6       17.98       14.27      1.07 o 
  10   1   6        4.46        4.29      0.76 o 
  11   1   6        0.22        0.44      0.68 o 
 -13   2   6       11.04        9.12      1.85 o 
 -12   2   6        1.61        2.21      0.86 o 
 -11   2   6        1.02        1.02      0.60 o 
 -10   2   6        1.40        1.41      0.55 o 
  -9   2   6        3.51        3.44      0.50 o 
  -8   2   6        4.10        3.51      0.42 o 
  -7   2   6        1.67        2.04      0.58 o 
  -6   2   6       23.63       22.90      0.76 o 
  -5   2   6       65.72       68.51      1.30 o 
  -4   2   6      145.70      165.52      2.94 o 
  -3   2   6     2852.10     3184.14     41.25 o 
  -2   2   6     1024.39     1055.68     13.91 o 
  -1   2   6     3602.96     3926.84     50.72 o 
   0   2   6      152.00      193.40      2.86 o 
   1   2   6      405.41      444.16      7.12 o 
   2   2   6      131.10      143.58      2.23 o 
   3   2   6      308.94      346.95      4.87 o 
   4   2   6        0.09       -0.02      0.18 o 
   5   2   6        0.73        1.23      0.27 o 
   6   2   6       13.06       11.84      0.82 o 
   7   2   6       53.34       49.43      1.61 o 
   8   2   6        2.69        2.27      0.62 o 
   9   2   6       51.60       51.59      1.80 o 
  10   2   6        0.86       -0.25      0.64 o 
  11   2   6        6.33        8.02      1.01 o 
 -13   3   6        4.47        6.69      1.67 o 
 -12   3   6       11.75       15.17      2.11 o 
 -11   3   6        7.13        7.90      1.06 o 
 -10   3   6        2.31        2.19      0.77 o 
  -9   3   6        0.98        0.85      0.40 o 
  -8   3   6        4.17        3.96      0.61 o 
  -7   3   6       49.37       48.26      1.10 o 
  -6   3   6       74.95       66.21      1.54 o 
  -5   3   6      142.70      160.04      2.92 o 
  -4   3   6      752.70      860.88     10.35 o 
  -3   3   6     1819.52     2046.44     26.68 o 
  -2   3   6      331.88      347.52      4.88 o 
  -1   3   6     1228.06     1383.99     18.19 o 
   0   3   6     4627.67     4953.67    108.49 o 
   1   3   6      143.97      153.27      2.83 o 
   2   3   6      368.01      395.85      5.55 o 
   3   3   6      137.62      138.56      2.26 o 
   4   3   6       13.97       11.64      1.08 o 
   5   3   6        1.66        1.85      0.46 o 
   6   3   6       20.71       21.95      1.07 o 
   7   3   6       26.51       29.75      2.59 o 
   8   3   6       29.86       29.62      1.35 o 
   9   3   6       41.46       45.95      1.74 o 
  10   3   6       71.12       68.95      2.25 o 
  11   3   6        0.05        1.09      0.81 o 
 -12   4   6       17.12       19.00      1.63 o 
 -11   4   6       14.66       16.66      1.46 o 
 -10   4   6       58.53       61.11      2.39 o 
  -9   4   6       21.16       22.82      1.21 o 
  -8   4   6        0.01        0.26      0.44 o 
  -7   4   6      202.18      199.16     11.97 o 
  -6   4   6      147.14      144.87      2.84 o 
  -5   4   6       37.36       38.15      1.14 o 
  -4   4   6      142.24      134.76      2.81 o 
  -3   4   6      790.11      844.93     11.34 o 
  -2   4   6       96.77      119.76      2.00 o 
  -1   4   6       99.77      114.78      1.94 o 
   0   4   6      243.37      268.26      3.94 o 
   1   4   6       10.27       17.29      0.92 o 
   2   4   6        5.94        6.59      0.50 o 
   3   4   6      422.66      403.26     12.77 o 
   4   4   6        7.00        6.36      0.92 o 
   5   4   6      181.40      172.24      3.51 o 
   6   4   6      371.52      379.52      6.84 o 
   7   4   6      159.50      151.61      3.38 o 
   8   4   6        2.18        2.91      0.72 o 
   9   4   6       98.04       95.51      5.06 o 
  10   4   6       38.81       42.10      1.77 o 
 -12   5   6       25.83       27.68      1.92 o 
 -11   5   6       47.80       54.06      2.36 o 
 -10   5   6      248.09      266.12      6.49 o 
  -9   5   6       10.36       13.54      1.70 o 
  -8   5   6       69.82       70.58      1.84 o 
  -7   5   6        0.01       -0.17      0.79 o 
  -6   5   6       12.04       11.95      0.91 o 
  -5   5   6        2.37        2.73      0.44 o 
  -4   5   6      219.42      227.94      4.10 o 
  -3   5   6       15.04       14.21      0.58 o 
  -2   5   6       35.02       32.51      0.91 o 
  -1   5   6        9.98        8.99      0.56 o 
   0   5   6      262.44      265.70      4.65 o 
   1   5   6        3.56        2.65      0.36 o 
   2   5   6       10.98       10.80      0.50 o 
   3   5   6       10.10        7.53      0.61 o 
   4   5   6      223.94      213.65      4.13 o 
   5   5   6        0.44       -0.70      0.47 o 
   6   5   6      593.15      595.89     10.23 o 
   7   5   6      217.65      222.61      4.54 o 
   8   5   6       83.80       87.71      2.46 o 
   9   5   6        5.84        6.77      0.93 o 
  10   5   6        0.29       -0.03      0.68 o 
 -11   6   6       22.50       22.29      1.77 o 
 -10   6   6       15.25       15.67      1.50 o 
  -9   6   6       21.61       21.76      1.96 o 
  -8   6   6       91.11      104.23      4.40 o 
  -7   6   6      571.56      597.48      9.78 o 
  -6   6   6      463.29      464.07      7.78 o 
  -5   6   6        1.67        1.78      0.49 o 
  -4   6   6        1.02        1.14      0.43 o 
  -3   6   6        3.21        2.62      0.36 o 
  -2   6   6       12.12       11.87      0.61 o 
  -1   6   6        4.46        5.14      0.62 o 
   0   6   6        0.01        3.81      3.57 o 
   1   6   6      152.03      141.51      2.88 o 
   2   6   6       39.97       37.32      1.17 o 
   3   6   6     1122.88     1124.64     32.83 o 
   4   6   6      633.86      629.30     13.05 o 
   5   6   6       16.35       15.21      1.41 o 
   6   6   6      101.87      111.70      2.75 o 
   7   6   6       11.72       14.58      1.11 o 
   8   6   6       20.89       20.74      1.31 o 
   9   6   6       18.97       15.52      1.23 o 
 -11   7   6        4.47        3.39      1.14 o 
 -10   7   6        3.06        1.49      0.94 o 
  -9   7   6        2.70        1.51      0.89 o 
  -8   7   6       63.17       62.61      1.84 o 
  -7   7   6       18.24       16.13      1.00 o 
  -6   7   6       20.98       20.74      1.07 o 
  -5   7   6      113.09      117.74      2.71 o 
  -4   7   6      322.45      309.84      4.85 o 
  -3   7   6      677.48      699.82      9.78 o 
  -2   7   6       18.25       20.80      1.19 o 
  -1   7   6       26.01       26.20      1.30 o 
   0   7   6      771.69      721.14     16.37 o 
   1   7   6      698.24      670.93     15.39 o 
   2   7   6       71.67       74.50      4.44 o 
   3   7   6      114.66      111.39      3.35 o 
   4   7   6      180.12      190.28      4.95 o 
   5   7   6       47.13       43.15      1.98 o 
   6   7   6       10.02        8.32      1.13 o 
   7   7   6       20.04       15.90      1.51 o 
   8   7   6        2.76        3.05      1.37 o 
   9   7   6        8.46        9.35      2.02 o 
 -10   8   6        7.94        8.76      1.35 o 
  -9   8   6        1.08        1.78      0.72 o 
  -8   8   6        0.46        0.11      0.77 o 
  -7   8   6        0.54       -0.32      0.53 o 
  -6   8   6        0.04       -0.38      0.48 o 
  -5   8   6       94.83      102.26      2.50 o 
  -4   8   6      125.43      130.96      2.94 o 
  -3   8   6      254.04      261.30      4.90 o 
  -2   8   6      215.16      206.37      6.71 o 
  -1   8   6      449.26      469.38      8.06 o 
   0   8   6      320.25      321.51      8.09 o 
   1   8   6      347.35      371.84      6.60 o 
   2   8   6        0.87        1.46      1.09 o 
   3   8   6       22.70       23.68      1.64 o 
   4   8   6        5.78        6.62      1.06 o 
   5   8   6        0.01        1.10      0.81 o 
   6   8   6        7.54        6.88      1.18 o 
   7   8   6        0.56        0.59      1.44 o 
   8   8   6        0.21        0.15      0.84 o 
  -9   9   6        0.97        1.96      0.84 o 
  -8   9   6        0.41        0.01      0.87 o 
  -7   9   6       29.30       29.00      1.42 o 
  -6   9   6       39.48       41.82      1.59 o 
  -5   9   6       29.03       33.39      1.42 o 
  -4   9   6       32.50       30.54      1.37 o 
  -3   9   6        0.42        0.02      0.54 o 
  -2   9   6       29.18       29.19      1.36 o 
  -1   9   6       51.81       45.61      1.63 o 
   0   9   6       10.61       12.72      0.98 o 
   1   9   6       12.51       10.93      1.26 o 
   2   9   6       29.73       32.23      1.93 o 
   3   9   6      118.23      128.03      6.02 o 
   4   9   6        0.21        0.20      1.67 o 
   5   9   6       35.44       40.15      2.19 o 
   6   9   6       11.35       10.74      1.43 o 
   7   9   6        1.46        2.02      0.95 o 
  -8  10   6        0.00        0.53      0.79 o 
  -7  10   6        0.02        0.06      0.83 o 
  -6  10   6        0.05        0.23      0.61 o 
  -5  10   6       24.86       27.61      1.42 o 
  -4  10   6        0.47        0.03      0.56 o 
  -3  10   6        5.95        5.11      0.86 o 
  -2  10   6        9.13       11.63      1.27 o 
  -1  10   6        0.25        0.53      1.15 o 
   0  10   6        6.96        6.86      1.71 o 
   1  10   6       11.07       13.31      1.44 o 
   2  10   6        0.73        1.27      0.87 o 
   3  10   6        3.93        5.83      1.15 o 
   4  10   6       16.66       21.06      2.38 o 
   5  10   6        2.10        1.97      0.97 o 
   6  10   6        9.35        6.32      1.29 o 
  -6  11   6       11.31       17.58      1.25 o 
  -5  11   6        0.29       -0.24      0.79 o 
  -4  11   6        7.24        6.09      0.85 o 
  -3  11   6        3.84        2.60      1.10 o 
  -2  11   6        2.53        1.96      1.48 o 
  -1  11   6        4.00        5.08      1.22 o 
   0  11   6        1.19        1.32      0.97 o 
   1  11   6        0.08        0.56      0.89 o 
   2  11   6        9.18        9.02      1.37 o 
   3  11   6        4.08        6.95      1.27 o 
   4  11   6        8.29       13.19      1.61 o 
  -2  12   6        0.16        0.25      1.21 o 
  -1  12   6        2.39        2.50      1.66 o 
   0  12   6        0.33       -0.16      0.95 o 
 -13   0   7        3.06        2.91      1.24 o 
 -11   0   7       16.21       17.46      1.32 o 
  -9   0   7      490.96      489.38     10.17 o 
  -7   0   7        2.48        2.57      0.53 o 
  -5   0   7        7.97       11.35      1.08 o 
  -3   0   7      353.86      352.67      6.92 o 
  -1   0   7       18.82       24.16      1.44 o 
   1   0   7      338.81      388.58      7.63 o 
   3   0   7      735.10      780.60     14.79 o 
   5   0   7       94.09       77.07      3.34 o 
   7   0   7        6.72        5.78      1.28 o 
   9   0   7        9.46       11.69      1.77 o 
  11   0   7       19.17       15.18      2.10 o 
 -13   1   7       10.19        9.59      1.27 o 
 -12   1   7       15.44       16.15      1.43 o 
 -11   1   7        0.23        0.87      0.56 o 
 -10   1   7        0.47        0.48      0.43 o 
  -9   1   7       11.35       13.81      0.77 o 
  -8   1   7       12.51       13.60      0.71 o 
  -7   1   7      112.71      110.47      2.54 o 
  -6   1   7      467.31      468.36      9.18 o 
  -5   1   7        4.82       11.15      0.86 o 
  -4   1   7       65.30       71.83      1.85 o 
  -3   1   7       45.52       37.46      0.89 o 
  -2   1   7       47.41       57.37      1.07 o 
  -1   1   7       19.22       15.52      0.71 o 
   0   1   7       40.81       42.19      1.29 o 
   1   1   7      708.39      794.23     10.62 o 
   2   1   7      358.41      384.82      5.37 o 
   3   1   7       44.44       46.51      2.45 o 
   4   1   7      174.34      178.35      3.31 o 
   5   1   7      166.90      171.28      4.21 o 
   6   1   7        5.81        6.64      0.85 o 
   7   1   7        1.17        0.32      0.69 o 
   8   1   7        1.13       -0.05      0.63 o 
   9   1   7        0.37        1.13      0.74 o 
  10   1   7        0.04       -0.23      0.65 o 
  11   1   7       13.91       11.42      1.30 o 
 -13   2   7        0.04        0.36      1.19 o 
 -12   2   7        2.94        4.85      1.47 o 
 -11   2   7        1.07        0.58      0.59 o 
 -10   2   7       10.11       11.69      0.76 o 
  -9   2   7        1.19        1.86      0.69 o 
  -8   2   7        8.29        9.04      0.59 o 
  -7   2   7        0.07        0.21      0.34 o 
  -6   2   7      183.95      179.21      4.02 o 
  -5   2   7        0.02        0.44      0.23 o 
  -4   2   7      325.46      373.89      6.08 o 
  -3   2   7     1412.75     1527.20     20.02 o 
  -2   2   7      327.40      341.53      4.79 o 
  -1   2   7      230.05      232.25      3.40 o 
   0   2   7      940.43     1066.18     14.11 o 
   1   2   7      307.96      361.13      5.94 o 
   2   2   7      135.93      146.54      2.32 o 
   3   2   7      104.21       91.03      1.59 o 
   4   2   7       10.04       11.11      0.92 o 
   5   2   7       10.57        9.50      0.92 o 
   6   2   7        0.03        0.24      0.43 o 
   7   2   7        3.65        3.52      0.65 o 
   8   2   7        5.26        6.79      0.85 o 
   9   2   7        4.61        4.86      0.80 o 
  10   2   7        0.09        0.13      0.67 o 
 -13   3   7       10.09       11.87      1.95 o 
 -12   3   7        3.43        3.72      1.39 o 
 -11   3   7        1.48        1.87      0.87 o 
 -10   3   7        9.68       10.85      0.89 o 
  -9   3   7        1.99        2.24      0.57 o 
  -8   3   7        1.90        1.90      0.59 o 
  -7   3   7        0.19       -0.05      0.45 o 
  -6   3   7       30.98       30.22      0.99 o 
  -5   3   7       36.65       34.12      0.87 o 
  -4   3   7      469.71      484.34      7.78 o 
  -3   3   7       23.44       26.72      2.53 o 
  -2   3   7      417.80      459.73      6.37 o 
  -1   3   7       44.31       53.60      1.31 o 
   0   3   7       24.31       22.19      0.84 o 
   1   3   7        0.51        0.56      0.18 o 
   2   3   7      368.93      366.63      5.22 o 
   3   3   7      261.77      271.92      4.76 o 
   4   3   7        1.99        1.09      0.36 o 
   5   3   7        2.57        1.45      0.47 o 
   6   3   7       11.98       12.52      0.97 o 
   7   3   7        0.26        0.54      0.54 o 
   8   3   7       24.67       23.67      1.31 o 
   9   3   7       46.79       45.39      1.75 o 
  10   3   7        3.46        3.07      0.83 o 
 -12   4   7       10.48       11.64      1.39 o 
 -11   4   7       16.65       19.82      1.59 o 
 -10   4   7        0.06        0.50      0.77 o 
  -9   4   7       21.43       22.04      1.13 o 
  -8   4   7        4.64        4.83      0.77 o 
  -7   4   7       16.19       15.40      1.04 o 
  -6   4   7       92.34       97.94      2.64 o 
  -5   4   7      441.48      430.12      7.10 o 
  -4   4   7       77.19       58.61      1.50 o 
  -3   4   7        0.54        0.32      0.19 o 
  -2   4   7       26.64       24.11      0.91 o 
  -1   4   7       45.65       45.63      1.02 o 
   0   4   7       18.06       16.62      0.60 o 
   1   4   7        8.59        7.81      0.55 o 
   2   4   7      133.98      127.66      2.17 o 
   3   4   7        0.12        0.48      0.31 o 
   4   4   7       12.05       12.12      0.90 o 
   5   4   7        4.54        5.66      0.74 o 
   6   4   7       39.76       35.55      1.38 o 
   7   4   7       62.90       58.74      1.89 o 
   8   4   7        0.34       -0.63      0.59 o 
   9   4   7        9.46       10.28      1.04 o 
  10   4   7        7.98        9.30      1.07 o 
 -12   5   7        2.81        3.84      1.05 o 
 -11   5   7       18.05       17.37      2.25 o 
 -10   5   7       49.40       50.48      2.21 o 
  -9   5   7      200.50      196.95      4.00 o 
  -8   5   7       39.37       37.86      1.82 o 
  -7   5   7        3.15        5.46      0.93 o 
  -6   5   7       68.55       65.17      2.07 o 
  -5   5   7       14.90       18.57      0.86 o 
  -4   5   7       25.58       26.45      1.01 o 
  -3   5   7       56.05       58.97      1.54 o 
  -2   5   7        7.86        6.05      0.43 o 
  -1   5   7       60.64       61.92      1.32 o 
   0   5   7       10.45       11.44      1.05 o 
   1   5   7        0.91        2.14      0.36 o 
   2   5   7      110.85       94.84      2.06 o 
   3   5   7      252.20      241.25      5.64 o 
   4   5   7      148.37      132.52      2.90 o 
   5   5   7        0.53       -0.35      0.53 o 
   6   5   7      102.47      105.50      3.28 o 
   7   5   7      114.57      108.48      2.90 o 
   8   5   7        1.32        3.02      0.77 o 
   9   5   7       13.08       14.60      1.21 o 
 -11   6   7        0.49        0.47      1.01 o 
 -10   6   7        0.44       -0.59      0.85 o 
  -9   6   7       11.30       11.69      1.79 o 
  -8   6   7       38.68       43.11      1.79 o 
  -7   6   7       61.43       65.14      2.17 o 
  -6   6   7      168.83      160.66      3.28 o 
  -5   6   7        4.13        3.94      0.59 o 
  -4   6   7       94.77       96.45      2.25 o 
  -3   6   7        6.79        7.18      0.65 o 
  -2   6   7        5.34        4.28      0.43 o 
  -1   6   7        0.02        0.00      0.28 o 
   0   6   7      255.62      248.51      3.88 o 
   1   6   7       62.40       50.95      1.90 o 
   2   6   7        4.30        3.37      1.50 o 
   3   6   7      387.48      387.19      8.53 o 
   4   6   7      469.74      470.65     10.16 o 
   5   6   7      137.48      136.70      3.92 o 
   6   6   7       17.20       20.43      1.58 o 
   7   6   7        6.42        8.48      1.24 o 
   8   6   7       13.46       13.30      1.48 o 
   9   6   7        0.19        1.06      0.82 o 
 -11   7   7        8.00        8.85      1.40 o 
 -10   7   7        3.19        2.45      1.08 o 
  -9   7   7        1.68        1.72      0.94 o 
  -8   7   7       36.53       40.41      1.48 o 
  -7   7   7        0.41        0.38      0.52 o 
  -6   7   7        7.46        7.22      0.86 o 
  -5   7   7       13.07       11.05      0.85 o 
  -4   7   7      203.33      191.38      3.79 o 
  -3   7   7      197.74      194.97      3.83 o 
  -2   7   7        0.10        0.23      0.42 o 
  -1   7   7      245.69      241.54      3.88 o 
   0   7   7      369.77      353.71      6.23 o 
   1   7   7      701.87      697.86     11.40 o 
   2   7   7       74.74       66.21      2.44 o 
   3   7   7        3.73        5.58      0.96 o 
   4   7   7        1.15        1.61      0.98 o 
   5   7   7       27.27       26.01      1.72 o 
   6   7   7        0.98        0.63      0.80 o 
   7   7   7        3.55        1.46      0.89 o 
   8   7   7        2.33        2.82      1.00 o 
 -10   8   7        0.64       -0.37      1.02 o 
  -9   8   7        3.78        3.62      1.12 o 
  -8   8   7        3.03        3.82      0.74 o 
  -7   8   7        3.33        3.42      0.72 o 
  -6   8   7        6.46        6.60      0.78 o 
  -5   8   7       45.51       46.64      1.60 o 
  -4   8   7       29.43       31.35      1.96 o 
  -3   8   7      162.27      163.03      3.46 o 
  -2   8   7      723.72      722.17     11.77 o 
  -1   8   7        2.75        1.70      0.54 o 
   0   8   7      200.61      195.53      3.92 o 
   1   8   7       67.59       74.66      2.06 o 
   2   8   7      265.51      272.63      6.59 o 
   3   8   7       34.02       42.54      2.05 o 
   4   8   7       13.44       12.93      1.37 o 
   5   8   7        7.92        7.76      1.16 o 
   6   8   7        6.83        6.02      1.12 o 
   7   8   7        1.54        1.82      0.94 o 
  -9   9   7        0.08        0.95      1.02 o 
  -8   9   7        1.48        1.45      0.98 o 
  -7   9   7       29.16       27.74      1.43 o 
  -6   9   7       87.40       94.56      2.52 o 
  -5   9   7       33.63       34.01      1.48 o 
  -4   9   7        0.91        0.50      0.75 o 
  -3   9   7       31.54       36.13      1.50 o 
  -2   9   7      192.27      209.52      4.77 o 
  -1   9   7       23.38       28.22      1.35 o 
   0   9   7       17.43       20.80      1.18 o 
   1   9   7       27.36       26.00      1.75 o 
   2   9   7       31.87       27.44      1.84 o 
   3   9   7       98.80       95.21      3.32 o 
   4   9   7        0.45        1.01      0.89 o 
   5   9   7       86.63       96.01      3.46 o 
   6   9   7       24.52       30.57      2.14 o 
  -7  10   7        0.66        1.17      0.71 o 
  -6  10   7        4.12        7.62      1.23 o 
  -5  10   7       77.55       85.49      2.63 o 
  -4  10   7       12.22       12.22      1.05 o 
  -3  10   7        0.96        1.56      0.65 o 
  -2  10   7        2.55        2.48      0.71 o 
  -1  10   7       25.43       24.88      1.67 o 
   0  10   7        1.99        1.61      0.88 o 
   1  10   7        0.99        0.43      0.84 o 
   2  10   7        1.36       -0.13      0.77 o 
   3  10   7        3.16        5.66      1.16 o 
   4  10   7        1.40        1.68      0.96 o 
   5  10   7       13.23       14.08      1.56 o 
  -5  11   7        2.14        1.65      0.70 o 
  -4  11   7        6.50        5.69      0.87 o 
  -3  11   7       10.51       12.77      1.08 o 
  -2  11   7        1.24        1.67      1.04 o 
  -1  11   7        0.00        0.74      1.44 o 
   0  11   7        0.33       -0.85      0.99 o 
   1  11   7       11.37       16.47      2.91 o 
   2  11   7       12.62       15.08      1.65 o 
   3  11   7        1.21        2.57      1.01 o 
 -12   0   8        1.47        1.10      1.20 o 
 -10   0   8       82.57       85.60      2.71 o 
  -8   0   8       13.17       13.45      1.04 o 
  -6   0   8       29.50       28.56      1.76 o 
  -4   0   8       66.91       62.77      2.55 o 
  -2   0   8        1.01        0.12      0.51 o 
   0   0   8       34.07       45.77      1.39 o 
   2   0   8       21.17       24.93      1.56 o 
   4   0   8      197.11      199.97      6.68 o 
   6   0   8        0.11        0.15      0.73 o 
   8   0   8       97.81       96.50      4.43 o 
  10   0   8        4.76        4.39      1.37 o 
 -13   1   8        1.44       -0.47      1.03 o 
 -12   1   8        3.14        2.66      0.89 o 
 -11   1   8       16.90       19.26      0.99 o 
 -10   1   8        1.62        1.79      0.55 o 
  -9   1   8       42.37       40.51      1.20 o 
  -8   1   8        4.06        4.82      0.63 o 
  -7   1   8       55.68       61.56      1.61 o 
  -6   1   8      315.75      302.48      6.29 o 
  -5   1   8       15.03       12.13      0.84 o 
  -4   1   8        1.89        3.81      0.37 o 
  -3   1   8      156.67      154.03      2.39 o 
  -2   1   8        0.49        0.48      0.18 o 
  -1   1   8       36.04       29.95      0.75 o 
   0   1   8      680.35      692.54      9.36 o 
   1   1   8        0.03        0.84      0.50 o 
   2   1   8        8.15       10.46      0.52 o 
   3   1   8       39.34       41.13      2.27 o 
   4   1   8       61.47       55.88      1.91 o 
   5   1   8      118.64      127.29      4.77 o 
   6   1   8        2.68        2.72      0.68 o 
   7   1   8       68.72       68.65      2.47 o 
   8   1   8       12.66       12.46      1.29 o 
   9   1   8        0.09        0.65      1.07 o 
  10   1   8        0.31       -0.07      0.71 o 
 -13   2   8        4.28        6.23      1.60 o 
 -12   2   8       15.61       17.45      1.62 o 
 -11   2   8        0.88        0.55      0.77 o 
 -10   2   8        1.37        1.81      0.58 o 
  -9   2   8       14.93       13.57      0.78 o 
  -8   2   8       26.86       25.57      0.99 o 
  -7   2   8       12.83       10.31      0.87 o 
  -6   2   8        0.54        0.51      0.30 o 
  -5   2   8        5.54        5.02      0.45 o 
  -4   2   8      165.26      175.04      3.19 o 
  -3   2   8       47.56       42.44      0.91 o 
  -2   2   8      164.55      170.48      2.81 o 
  -1   2   8      347.64      414.64      5.80 o 
   0   2   8      101.20       92.72      1.64 o 
   1   2   8       22.00       19.69      1.05 o 
   2   2   8      562.38      630.72      8.62 o 
   3   2   8       39.39       43.32      1.39 o 
   4   2   8       17.14       14.09      1.08 o 
   5   2   8       17.03       14.43      1.41 o 
   6   2   8       12.18       11.11      1.39 o 
   7   2   8        3.20        4.38      0.90 o 
   8   2   8        7.29        7.18      1.08 o 
   9   2   8        1.26        0.89      0.74 o 
  10   2   8        4.88        7.95      2.25 o 
 -12   3   8        3.67        3.67      1.11 o 
 -11   3   8        7.76        9.18      1.66 o 
 -10   3   8        0.00        0.24      0.54 o 
  -9   3   8        0.46        0.67      0.49 o 
  -8   3   8       23.78       27.80      1.37 o 
  -7   3   8        0.06       -0.21      0.45 o 
  -6   3   8        1.57        1.60      0.54 o 
  -5   3   8       65.43       63.74      1.57 o 
  -4   3   8        0.06        0.05      0.29 o 
  -3   3   8      116.89      139.30      2.69 o 
  -2   3   8       19.50       31.73      0.79 o 
  -1   3   8       25.98       17.62      1.07 o 
   0   3   8       47.55       43.99      1.00 o 
   1   3   8        2.78        1.51      0.52 o 
   2   3   8        4.42        6.92      0.42 o 
   3   3   8       19.50       17.39      0.94 o 
   4   3   8        0.64        0.85      0.34 o 
   5   3   8        4.83        3.44      0.74 o 
   6   3   8       34.42       31.65      1.64 o 
   7   3   8        2.66        2.24      0.84 o 
   8   3   8        0.33        0.64      0.64 o 
   9   3   8        0.19       -0.03      0.62 o 
  10   3   8        0.17        0.36      0.78 o 
 -12   4   8        3.81        4.62      1.05 o 
 -11   4   8        0.62        0.17      0.84 o 
 -10   4   8        2.08        2.11      0.69 o 
  -9   4   8       32.55       39.30      1.48 o 
  -8   4   8       31.81       29.93      2.46 o 
  -7   4   8        2.12        2.32      1.60 o 
  -6   4   8      106.27      113.81      3.02 o 
  -5   4   8       67.26       66.74      1.69 o 
  -4   4   8       25.56       25.36      1.10 o 
  -3   4   8        9.70       10.26      0.94 o 
  -2   4   8        7.85        5.63      0.61 o 
  -1   4   8      377.45      361.97      5.22 o 
   0   4   8       22.52       26.37      0.78 o 
   1   4   8       18.26        9.55      1.60 o 
   2   4   8       32.16       34.50      1.30 o 
   3   4   8        3.12        6.65      0.61 o 
   4   4   8       16.91       11.55      1.15 o 
   5   4   8      233.87      228.54      4.43 o 
   6   4   8       34.39       32.76      1.38 o 
   7   4   8        1.21        0.49      0.61 o 
   8   4   8        0.04        0.09      0.69 o 
   9   4   8        8.48        6.58      0.98 o 
 -11   5   8        0.40       -0.05      0.90 o 
 -10   5   8       33.05       32.75      1.96 o 
  -9   5   8        0.00        0.05      0.70 o 
  -8   5   8       25.76       24.96      1.40 o 
  -7   5   8       73.19       68.81      2.26 o 
  -6   5   8       14.63       16.82      1.01 o 
  -5   5   8       33.88       32.44      1.17 o 
  -4   5   8       29.15       32.65      1.15 o 
  -3   5   8       80.07       82.21      2.75 o 
  -2   5   8        1.23        1.25      0.42 o 
  -1   5   8        0.02        1.12      0.29 o 
   0   5   8       27.16       28.95      1.00 o 
   1   5   8       17.92       15.68      0.67 o 
   2   5   8        1.71        3.42      0.51 o 
   3   5   8      110.72      107.46      2.46 o 
   4   5   8       62.20       58.85      1.71 o 
   5   5   8        7.81        7.52      1.03 o 
   6   5   8       14.52       11.04      0.95 o 
   7   5   8        0.06        1.35      0.69 o 
   8   5   8      205.99      210.56      4.59 o 
   9   5   8        4.48        5.86      0.94 o 
 -11   6   8       25.99       28.51      2.50 o 
 -10   6   8        0.00        0.42      1.30 o 
  -9   6   8       18.62       20.69      1.42 o 
  -8   6   8       39.39       37.79      1.72 o 
  -7   6   8       73.87       69.86      2.32 o 
  -6   6   8       33.83       33.30      1.52 o 
  -5   6   8       30.13       26.35      1.12 o 
  -4   6   8       67.84       62.76      1.75 o 
  -3   6   8        2.53        4.21      0.86 o 
  -2   6   8       22.63       17.55      0.92 o 
  -1   6   8        3.14        2.92      0.45 o 
   0   6   8       29.28       23.56      1.23 o 
   1   6   8       25.78       26.05      0.87 o 
   2   6   8       26.81       28.59      1.55 o 
   3   6   8      107.57      102.01      3.13 o 
   4   6   8       30.25       27.61      1.95 o 
   5   6   8       65.25       58.43      2.35 o 
   6   6   8        4.72        5.14      1.04 o 
   7   6   8       36.30       34.28      3.33 o 
   8   6   8       21.60       20.17      1.77 o 
 -10   7   8        4.53        4.26      1.17 o 
  -9   7   8        2.33        1.28      1.34 o 
  -8   7   8        3.64        3.76      0.90 o 
  -7   7   8        4.19        5.15      0.72 o 
  -6   7   8       53.08       56.89      2.71 o 
  -5   7   8      107.44      101.54      2.45 o 
  -4   7   8       37.78       35.57      1.35 o 
  -3   7   8      138.65      133.54      2.93 o 
  -2   7   8       41.73       35.06      1.33 o 
  -1   7   8      230.11      218.07      3.60 o 
   0   7   8      346.57      348.91      5.31 o 
   1   7   8      227.94      221.82      4.32 o 
   2   7   8       62.12       54.31      2.18 o 
   3   7   8        7.70        9.48      1.11 o 
   4   7   8       51.77       48.97      3.31 o 
   5   7   8        1.16        0.86      0.79 o 
   6   7   8        0.06       -0.17      0.76 o 
   7   7   8        5.09        5.77      1.66 o 
   8   7   8        2.01        4.30      1.09 o 
  -9   8   8        0.11        0.99      1.36 o 
  -8   8   8        3.10        3.24      1.64 o 
  -7   8   8        1.78        1.63      0.62 o 
  -6   8   8        2.15        1.26      0.60 o 
  -5   8   8        0.01       -0.68      0.51 o 
  -4   8   8        9.91        8.55      0.87 o 
  -3   8   8      359.88      352.34      6.35 o 
  -2   8   8       28.61       27.89      1.40 o 
  -1   8   8      143.17      140.69      3.10 o 
   0   8   8       45.68       42.45      1.29 o 
   1   8   8        2.86        2.94      0.85 o 
   2   8   8      144.70      141.63      4.09 o 
   3   8   8        3.25        1.89      1.37 o 
   4   8   8        3.06        1.61      0.91 o 
   5   8   8        7.86        7.50      2.15 o 
   6   8   8        0.19       -0.44      0.81 o 
   7   8   8        2.77        4.84      1.13 o 
  -8   9   8        0.18        0.53      1.31 o 
  -7   9   8        1.45       -0.42      0.75 o 
  -6   9   8       43.47       44.56      1.70 o 
  -5   9   8      142.85      149.04      3.83 o 
  -4   9   8       47.60       49.29      1.77 o 
  -3   9   8        0.03        1.25      0.65 o 
  -2   9   8       21.67       22.70      1.25 o 
  -1   9   8        3.99        5.22      0.76 o 
   0   9   8        0.31       -0.15      0.45 o 
   1   9   8       58.96       63.02      2.57 o 
   2   9   8        0.00       -0.11      0.96 o 
   3   9   8        7.18        8.78      1.33 o 
   4   9   8       15.83       18.26      1.69 o 
   5   9   8       38.32       39.47      2.31 o 
  -7  10   8        8.08        8.53      0.96 o 
  -6  10   8       37.29       41.82      1.69 o 
  -5  10   8       19.32       22.50      1.83 o 
  -4  10   8        0.01       -0.65      0.54 o 
  -3  10   8       10.71       13.03      1.14 o 
  -2  10   8        4.82        5.09      0.83 o 
  -1  10   8        3.03        2.24      0.70 o 
   0  10   8       13.14       11.11      1.31 o 
   1  10   8        3.94        5.00      1.14 o 
   2  10   8        7.87        8.89      2.79 o 
   3  10   8        1.61        1.68      0.98 o 
   4  10   8       10.77       15.14      2.22 o 
  -4  11   8        0.01       -0.11      0.62 o 
  -3  11   8        5.60        6.96      0.94 o 
  -2  11   8        4.95        5.11      0.87 o 
  -1  11   8        0.86        0.61      0.99 o 
   0  11   8        3.90        3.67      1.17 o 
   1  11   8        0.19       -0.27      1.05 o 
 -11   0   9        0.01       -0.17      0.68 o 
  -9   0   9       15.25       14.36      1.17 o 
  -7   0   9       31.63       31.37      1.96 o 
  -5   0   9        7.73        4.03      0.87 o 
  -3   0   9     1203.95     1193.36     22.38 o 
  -1   0   9        0.74        1.69      0.40 o 
   1   0   9        0.09        0.08      0.31 o 
   3   0   9      294.04      309.98      9.36 o 
   5   0   9       11.15        9.98      1.49 o 
   7   0   9        4.97        9.55      1.68 o 
   9   0   9        5.26        3.62      1.42 o 
 -12   1   9        0.11       -1.06      0.81 o 
 -11   1   9        0.77        1.09      0.64 o 
 -10   1   9       15.11       17.46      0.94 o 
  -9   1   9       25.68       27.74      1.04 o 
  -8   1   9        2.72        2.41      0.53 o 
  -7   1   9      275.07      292.77      6.27 o 
  -6   1   9      202.72      190.59      4.35 o 
  -5   1   9        2.71        1.70      0.50 o 
  -4   1   9       13.78       15.77      0.96 o 
  -3   1   9      168.59      156.11      3.51 o 
  -2   1   9        3.31        2.32      0.28 o 
  -1   1   9      538.31      553.49      7.63 o 
   0   1   9      175.96      175.14      3.11 o 
   1   1   9      280.67      290.37      4.27 o 
   2   1   9        0.78        0.43      0.23 o 
   3   1   9      183.14      170.66      4.19 o 
   4   1   9       61.43       58.63      2.09 o 
   5   1   9       99.41       92.87      2.85 o 
   6   1   9       45.40       51.89      2.10 o 
   7   1   9        3.48        2.74      0.88 o 
   8   1   9       13.62       16.58      1.53 o 
   9   1   9        0.59        0.87      0.79 o 
 -12   2   9       17.75       19.34      1.65 o 
 -11   2   9        2.62        3.17      0.74 o 
 -10   2   9       25.09       26.73      1.95 o 
  -9   2   9       51.32       54.93      1.71 o 
  -8   2   9       25.66       23.67      1.30 o 
  -7   2   9        7.04        8.52      0.87 o 
  -6   2   9        0.73        1.39      0.71 o 
  -5   2   9        1.78        2.00      0.57 o 
  -4   2   9      177.22      163.38      3.96 o 
  -3   2   9       21.75       19.75      1.12 o 
  -2   2   9       52.51       57.28      1.64 o 
  -1   2   9       77.15       68.75      1.36 o 
   0   2   9        2.91        2.86      1.00 o 
   1   2   9      291.04      287.39      4.25 o 
   2   2   9        6.17        2.72      0.33 o 
   3   2   9        8.65        7.78      0.61 o 
   4   2   9      109.89      112.84      3.19 o 
   5   2   9       46.88       51.10      2.04 o 
   6   2   9       41.89       44.65      2.00 o 
   7   2   9        0.04        0.41      0.75 o 
   8   2   9        1.30        0.60      0.86 o 
   9   2   9       18.78       19.77      2.78 o 
 -12   3   9       36.08       44.80      2.27 o 
 -11   3   9        1.86        1.40      0.84 o 
 -10   3   9        6.53        7.14      0.84 o 
  -9   3   9        0.03        0.50      0.66 o 
  -8   3   9       25.83       25.87      1.39 o 
  -7   3   9       18.96       17.74      1.32 o 
  -6   3   9        3.79        4.76      0.69 o 
  -5   3   9       38.92       28.44      1.30 o 
  -4   3   9      107.12      107.58      3.27 o 
  -3   3   9        6.29        3.75      0.46 o 
  -2   3   9       70.79       70.93      1.40 o 
  -1   3   9      626.70      651.43      8.94 o 
   0   3   9        0.44       -0.03      0.24 o 
   1   3   9      186.81      170.43      5.21 o 
   2   3   9      370.02      345.78      6.95 o 
   3   3   9        9.00        9.67      0.69 o 
   4   3   9       21.56       21.20      0.93 o 
   5   3   9      102.75      104.50      3.19 o 
   6   3   9        0.20       -0.45      0.70 o 
   7   3   9       20.79       22.14      1.66 o 
   8   3   9        5.59        7.11      1.23 o 
   9   3   9        0.31       -0.01      0.77 o 
 -12   4   9        0.56        0.64      1.92 o 
 -11   4   9        2.12        2.15      0.99 o 
 -10   4   9        6.86        7.50      0.89 o 
  -9   4   9       20.74       20.48      1.39 o 
  -8   4   9        0.17        0.19      0.60 o 
  -7   4   9       47.53       41.37      3.23 o 
  -6   4   9        1.44        1.24      0.57 o 
  -5   4   9       65.85       55.49      1.54 o 
  -4   4   9       86.80       94.07      2.16 o 
  -3   4   9       27.82       28.55      1.05 o 
  -2   4   9       95.20      102.46      2.24 o 
  -1   4   9        1.03        2.06      0.32 o 
   0   4   9        6.59        7.04      0.48 o 
   1   4   9        0.35        0.03      0.26 o 
   2   4   9       13.44       14.16      0.82 o 
   3   4   9       24.43       22.40      1.00 o 
   4   4   9        1.12        0.87      0.46 o 
   5   4   9      178.74      177.25      4.70 o 
   6   4   9        5.32        5.26      1.01 o 
   7   4   9       11.82       11.66      1.37 o 
   8   4   9        9.90       10.88      1.41 o 
   9   4   9       12.09       15.31      1.63 o 
 -11   5   9        0.01        0.84      0.83 o 
 -10   5   9        7.20        8.14      0.99 o 
  -9   5   9        5.97        3.68      0.86 o 
  -8   5   9       20.35       17.04      2.07 o 
  -7   5   9       29.63       31.76      1.52 o 
  -6   5   9       15.07       12.29      1.04 o 
  -5   5   9       44.78       41.06      1.37 o 
  -4   5   9        6.31        3.89      0.57 o 
  -3   5   9        5.10        3.43      0.54 o 
  -2   5   9      138.56      114.91      2.50 o 
  -1   5   9       34.70       31.16      0.92 o 
   0   5   9       10.02       10.92      0.61 o 
   1   5   9        0.01        0.24      0.27 o 
   2   5   9       23.96       24.79      1.07 o 
   3   5   9        1.12        0.79      0.47 o 
   4   5   9        8.36        7.22      0.76 o 
   5   5   9        4.54        5.18      0.72 o 
   6   5   9       15.67       17.06      1.47 o 
   7   5   9       18.08       20.81      1.94 o 
   8   5   9       15.86       17.89      1.74 o 
 -11   6   9        2.12        3.01      1.04 o 
 -10   6   9        5.39        5.26      1.12 o 
  -9   6   9       14.60       12.70      1.28 o 
  -8   6   9       19.97       20.68      1.41 o 
  -7   6   9       17.35       14.78      1.22 o 
  -6   6   9       23.08       20.39      1.10 o 
  -5   6   9        0.11       -0.51      0.46 o 
  -4   6   9      143.66      128.12      3.35 o 
  -3   6   9       41.61       34.47      1.34 o 
  -2   6   9       19.62       14.55      1.16 o 
  -1   6   9       66.39       55.52      1.85 o 
   0   6   9       12.65       12.32      0.70 o 
   1   6   9      134.94      122.74      2.73 o 
   2   6   9        0.39       -0.32      0.41 o 
   3   6   9        0.67        0.84      0.69 o 
   4   6   9        1.77        2.66      0.66 o 
   5   6   9       41.93       44.41      1.60 o 
   6   6   9        1.31        3.35      0.98 o 
   7   6   9       12.46       10.79      1.39 o 
   8   6   9        2.09        3.77      1.03 o 
 -10   7   9        0.17        0.36      1.08 o 
  -9   7   9        2.73        5.16      1.80 o 
  -8   7   9        2.32        2.19      0.85 o 
  -7   7   9        6.09        5.85      1.52 o 
  -6   7   9       11.67       11.96      0.95 o 
  -5   7   9        9.35        8.92      0.84 o 
  -4   7   9       11.50        9.96      0.87 o 
  -3   7   9        0.21        0.44      0.50 o 
  -2   7   9       17.83       16.31      1.01 o 
  -1   7   9       78.21       67.42      1.90 o 
   0   7   9       48.77       43.00      1.24 o 
   1   7   9        0.07        0.50      0.54 o 
   2   7   9      121.55      117.50      2.77 o 
   3   7   9       10.37       10.95      0.94 o 
   4   7   9       20.29       18.32      1.17 o 
   5   7   9        0.97        2.11      0.66 o 
   6   7   9        1.00        3.01      1.03 o 
   7   7   9        4.24        4.85      1.16 o 
  -9   8   9        1.08        1.93      1.48 o 
  -8   8   9       15.80       16.91      1.46 o 
  -7   8   9        1.58        1.43      0.91 o 
  -6   8   9        1.67        1.29      0.94 o 
  -5   8   9        1.54        2.05      0.64 o 
  -4   8   9       29.90       32.49      1.41 o 
  -3   8   9       11.53        8.68      0.87 o 
  -2   8   9      111.04      106.48      2.62 o 
  -1   8   9        9.80        8.76      0.84 o 
   0   8   9       17.50       16.79      1.09 o 
   1   8   9       21.23       21.32      1.21 o 
   2   8   9       40.29       36.18      1.52 o 
   3   8   9        0.50        0.88      0.64 o 
   4   8   9       11.60       12.29      1.47 o 
   5   8   9        4.29        4.06      1.08 o 
   6   8   9        1.06        1.96      1.00 o 
  -7   9   9        2.00        0.29      0.75 o 
  -6   9   9       28.77       27.94      1.47 o 
  -5   9   9       11.20        8.83      0.95 o 
  -4   9   9        1.21        1.69      0.67 o 
  -3   9   9        9.78        9.47      0.96 o 
  -2   9   9        7.62        6.56      0.84 o 
  -1   9   9       52.27       55.82      1.83 o 
   0   9   9       13.60       11.48      1.28 o 
   1   9   9        0.08       -0.13      0.59 o 
   2   9   9       12.80       17.16      1.22 o 
   3   9   9        7.82        8.24      1.33 o 
   4   9   9        1.47        2.60      1.00 o 
   5   9   9       42.60       49.65      2.51 o 
  -6  10   9        0.11        0.98      0.87 o 
  -5  10   9        0.45        0.48      0.62 o 
  -4  10   9        0.23        0.73      0.55 o 
  -3  10   9        7.26       10.72      1.07 o 
  -2  10   9        4.27        4.36      0.85 o 
  -1  10   9       12.32       12.74      1.10 o 
   0  10   9        0.45       -0.75      0.66 o 
   1  10   9       12.09       12.29      1.65 o 
   2  10   9        0.02       -0.99      0.86 o 
   3  10   9        0.04       -0.37      0.98 o 
 -12   0  10        0.40       -0.71      1.13 o 
 -10   0  10       22.88       26.21      1.85 o 
  -8   0  10        0.01       -0.74      0.74 o 
  -6   0  10       83.39       86.70      3.52 o 
  -4   0  10     2817.56     2897.84     74.37 o 
  -2   0  10      150.60      149.06      3.49 o 
   0   0  10     1855.02     1915.74     35.62 o 
   2   0  10      189.97      187.92      4.26 o 
   4   0  10        0.36        1.25      0.91 o 
   6   0  10        0.33       -0.74      0.98 o 
   8   0  10       29.18       32.83      3.02 o 
 -12   1  10        4.69        6.41      0.94 o 
 -11   1  10        3.05        2.93      0.74 o 
 -10   1  10        4.38        5.62      0.79 o 
  -9   1  10       37.94       42.44      1.75 o 
  -8   1  10        0.81        0.43      0.48 o 
  -7   1  10      104.85      102.95      2.90 o 
  -6   1  10      104.39      102.51      2.82 o 
  -5   1  10       24.79       22.89      1.22 o 
  -4   1  10        9.75        8.90      2.39 o 
  -3   1  10      670.79      619.40      9.84 o 
  -2   1  10       16.02       17.23      1.10 o 
  -1   1  10      564.04      542.05      7.56 o 
   0   1  10      216.32      221.98      3.45 o 
   1   1  10        1.17        1.72      0.33 o 
   2   1  10       23.73       26.14      1.00 o 
   3   1  10      168.82      174.97      4.38 o 
   4   1  10        0.80        1.79      0.67 o 
   5   1  10       37.23       38.23      1.83 o 
   6   1  10        8.16        9.29      1.17 o 
   7   1  10       28.68       30.15      1.94 o 
   8   1  10        5.43        5.96      1.25 o 
   9   1  10        0.24        0.62      0.98 o 
 -12   2  10       17.71       18.85      1.68 o 
 -11   2  10        1.23        1.27      0.73 o 
 -10   2  10       40.61       45.19      1.68 o 
  -9   2  10       16.05       17.67      1.31 o 
  -8   2  10        0.45        0.28      0.60 o 
  -7   2  10       21.14       20.04      1.50 o 
  -6   2  10      182.45      175.94      4.54 o 
  -5   2  10        2.56        2.01      0.58 o 
  -4   2  10       83.74       91.88     11.41 o 
  -3   2  10       35.43       30.92      1.18 o 
  -2   2  10        6.77        5.84      0.56 o 
  -1   2  10      350.99      337.65      4.99 o 
   0   2  10       15.26       14.63      0.90 o 
   1   2  10        9.78       13.28      0.64 o 
   2   2  10      572.93      576.30     20.70 o 
   3   2  10       73.22       66.62      1.74 o 
   4   2  10       24.69       21.13      1.43 o 
   5   2  10        0.08        0.91      0.72 o 
   6   2  10       25.04       32.74      1.80 o 
   7   2  10        1.44        1.75      0.97 o 
   8   2  10        0.18        0.13      1.19 o 
   9   2  10        0.42        0.65      1.65 o 
 -12   3  10        1.06        2.13      1.06 o 
 -11   3  10       11.43       11.03      1.45 o 
 -10   3  10       45.84       47.05      1.72 o 
  -9   3  10       21.54       22.61      1.50 o 
  -8   3  10       12.80       12.54      2.01 o 
  -7   3  10        0.91        1.05      0.64 o 
  -6   3  10        0.43        0.37      0.78 o 
  -5   3  10        0.11       -0.04      0.48 o 
  -4   3  10        0.02        0.30      0.48 o 
  -3   3  10       24.07       28.24      1.04 o 
  -2   3  10      266.10      260.89      4.63 o 
  -1   3  10       24.19       29.63      1.32 o 
   0   3  10        1.33        0.78      0.30 o 
   1   3  10       24.76       26.57      1.19 o 
   2   3  10      601.79      609.95     10.01 o 
   3   3  10       17.19       19.76      1.00 o 
   4   3  10       81.52       78.24      2.65 o 
   5   3  10      111.53      122.02      3.66 o 
   6   3  10       61.09       59.60      2.45 o 
   7   3  10        1.29        1.87      0.99 o 
   8   3  10       16.03       15.32      1.60 o 
 -11   4  10        5.87        7.18      1.29 o 
 -10   4  10        0.00        0.45      0.75 o 
  -9   4  10       32.37       32.62      1.73 o 
  -8   4  10       29.62       31.32      1.61 o 
  -7   4  10       61.18       57.21      2.09 o 
  -6   4  10       25.61       27.28      1.44 o 
  -5   4  10        0.43       -0.08      0.85 o 
  -4   4  10       22.75       22.74      1.00 o 
  -3   4  10       11.84        9.02      0.71 o 
  -2   4  10       50.97       45.26      2.15 o 
  -1   4  10        0.49        2.21      0.35 o 
   0   4  10        8.87       12.51      0.64 o 
   1   4  10        1.69        1.16      0.45 o 
   2   4  10       24.18       24.97      1.29 o 
   3   4  10       58.75       59.05      1.71 o 
   4   4  10       42.03       39.93      1.44 o 
   5   4  10      168.78      172.95      4.70 o 
   6   4  10       49.59       48.25      2.29 o 
   7   4  10       12.84       13.88      1.63 o 
   8   4  10       19.91       21.43      1.99 o 
 -11   5  10        5.94        6.19      1.21 o 
 -10   5  10        1.62        2.22      0.96 o 
  -9   5  10        0.26        0.32      0.75 o 
  -8   5  10       14.63       15.93      1.32 o 
  -7   5  10        0.93       -0.88      0.59 o 
  -6   5  10       69.54       58.31      2.11 o 
  -5   5  10       47.47       47.43      1.83 o 
  -4   5  10      160.37      142.03      3.04 o 
  -3   5  10        3.45        5.29      0.78 o 
  -2   5  10       65.14       58.33      1.66 o 
  -1   5  10       11.19        9.08      0.93 o 
   0   5  10       12.09       10.93      0.65 o 
   1   5  10        0.23        0.07      0.42 o 
   2   5  10        1.49        2.25      0.51 o 
   3   5  10        4.23        3.80      0.63 o 
   4   5  10        0.04        0.10      0.50 o 
   5   5  10       55.29       58.91      2.81 o 
   6   5  10        1.92        2.34      1.29 o 
   7   5  10        3.04        2.31      0.95 o 
 -10   6  10        4.46        5.54      1.18 o 
  -9   6  10        9.54       14.06      1.37 o 
  -8   6  10        3.27        5.41      1.00 o 
  -7   6  10        0.24        1.05      0.73 o 
  -6   6  10        1.64        1.75      1.07 o 
  -5   6  10       15.61       14.96      1.03 o 
  -4   6  10       12.58        9.49      0.85 o 
  -3   6  10       22.79       20.54      1.09 o 
  -2   6  10        1.62        1.46      0.51 o 
  -1   6  10       77.55       67.97      1.87 o 
   0   6  10        3.01        3.77      0.50 o 
   1   6  10        0.08       -0.06      0.45 o 
   2   6  10       21.45       20.27      1.10 o 
   3   6  10       59.12       60.32      1.84 o 
   4   6  10       11.32       13.63      1.04 o 
   5   6  10       13.71       13.47      1.44 o 
   6   6  10        0.00        0.60      0.89 o 
   7   6  10       40.82       39.72      2.30 o 
  -9   7  10        0.29        0.23      0.89 o 
  -8   7  10        8.06        8.88      1.20 o 
  -7   7  10       12.36       14.69      1.32 o 
  -6   7  10       26.73       30.21      1.66 o 
  -5   7  10        7.06        5.36      0.80 o 
  -4   7  10        0.17        0.28      0.54 o 
  -3   7  10       13.36       10.22      0.90 o 
  -2   7  10       28.52       26.82      1.35 o 
  -1   7  10       49.19       41.99      1.48 o 
   0   7  10      110.63      113.71      4.48 o 
   1   7  10        3.67        4.68      0.73 o 
   2   7  10        7.48        8.01      1.18 o 
   3   7  10        0.10       -0.66      0.54 o 
   4   7  10       30.66       30.55      1.45 o 
   5   7  10        0.76        1.95      0.74 o 
   6   7  10       26.82       27.69      2.00 o 
  -8   8  10        0.13       -0.98      0.73 o 
  -7   8  10        0.09        0.54      0.77 o 
  -6   8  10        1.77        1.24      0.81 o 
  -5   8  10       23.01       23.12      1.32 o 
  -4   8  10        1.74        1.06      0.62 o 
  -3   8  10        3.68        3.32      0.71 o 
  -2   8  10        1.08        0.89      0.58 o 
  -1   8  10        0.53        0.28      0.52 o 
   0   8  10        5.13        4.87      0.93 o 
   1   8  10       21.08       22.05      1.39 o 
   2   8  10      108.60      112.32      2.85 o 
   3   8  10       57.85       58.17      1.98 o 
   4   8  10       15.35       16.34      1.25 o 
   5   8  10       20.69       23.02      1.43 o 
  -7   9  10       17.67       21.98      1.65 o 
  -6   9  10       18.85       20.38      1.56 o 
  -5   9  10        3.26        3.68      0.77 o 
  -4   9  10        0.42        0.71      0.65 o 
  -3   9  10        1.33        0.25      0.63 o 
  -2   9  10        3.35        2.46      0.71 o 
  -1   9  10       25.09       22.16      1.67 o 
   0   9  10       14.08       14.30      1.42 o 
   1   9  10       15.22       14.61      1.44 o 
   2   9  10       33.32       37.08      1.65 o 
   3   9  10       13.22       14.26      1.21 o 
  -4  10  10       79.22       93.87      2.70 o 
  -3  10  10        0.15        1.57      0.75 o 
  -2  10  10        6.55        7.48      1.41 o 
  -1  10  10        8.75        9.02      1.25 o 
   0  10  10        2.42        2.57      0.92 o 
   1  10  10        2.10        3.96      0.97 o 
 -11   0  11        0.77        1.39      1.32 o 
  -9   0  11        4.68        4.80      0.89 o 
  -7   0  11       40.89       44.40      2.62 o 
  -5   0  11       28.40       29.86      2.11 o 
  -3   0  11       43.69       45.90      2.44 o 
  -1   0  11       46.22       50.80      1.79 o 
   1   0  11        2.46        2.35      0.63 o 
   3   0  11       28.51       26.83      2.09 o 
   5   0  11       26.10       22.26      2.28 o 
   7   0  11       36.36       36.63      3.10 o 
 -11   1  11        0.89        1.56      0.75 o 
 -10   1  11        0.36        0.08      0.99 o 
  -9   1  11       24.05       25.37      1.54 o 
  -8   1  11        0.23        0.63      0.71 o 
  -7   1  11      491.25      501.09     10.22 o 
  -6   1  11        1.12        0.93      0.63 o 
  -5   1  11       13.32       11.76      1.04 o 
  -4   1  11      225.70      210.75      6.81 o 
  -3   1  11      277.84      265.93      5.76 o 
  -2   1  11       28.62       29.90      1.13 o 
  -1   1  11     1558.64     1615.09     21.41 o 
   0   1  11        0.97        1.83      0.42 o 
   1   1  11       97.97       95.84      1.88 o 
   2   1  11      113.01      114.25      2.53 o 
   3   1  11       71.43       83.17      2.70 o 
   4   1  11       18.07       17.82      1.41 o 
   5   1  11       46.30       45.05      2.09 o 
   6   1  11        0.02        0.39      0.85 o 
   7   1  11        0.37        0.90      1.02 o 
   8   1  11       12.81       13.72      1.69 o 
 -11   2  11        2.56        3.55      0.93 o 
 -10   2  11      127.87      132.38      3.18 o 
  -9   2  11       50.92       51.36      2.12 o 
  -8   2  11       11.38       11.71      1.13 o 
  -7   2  11       12.23       12.62      1.47 o 
  -6   2  11      321.21      333.85      7.18 o 
  -5   2  11        7.62        7.53      1.46 o 
  -4   2  11       47.79       45.74      1.74 o 
  -3   2  11       15.58       14.41      1.05 o 
  -2   2  11      133.73      127.37      2.66 o 
  -1   2  11      309.65      312.71      4.69 o 
   0   2  11       11.55       12.42      0.79 o 
   1   2  11       43.09       41.97      1.13 o 
   2   2  11      962.29      987.78     15.70 o 
   3   2  11       11.04        9.68      1.10 o 
   4   2  11      206.53      195.74      5.97 o 
   5   2  11      122.77      123.85      3.77 o 
   6   2  11       32.87       35.34      2.05 o 
   7   2  11       18.67       20.56      1.96 o 
   8   2  11        2.43        2.04      1.16 o 
 -11   3  11        0.06        1.35      0.77 o 
 -10   3  11       27.80       26.59      1.46 o 
  -9   3  11      117.49      120.59      3.51 o 
  -8   3  11        8.46        6.43      0.99 o 
  -7   3  11        1.17        0.99      0.85 o 
  -6   3  11       49.10       41.04      1.75 o 
  -5   3  11       51.22       54.30      1.97 o 
  -4   3  11       10.76       11.11      1.31 o 
  -3   3  11        5.44        7.23      0.65 o 
  -2   3  11       25.59       24.11      1.43 o 
  -1   3  11      213.34      199.24      3.77 o 
   0   3  11        0.05        0.35      0.34 o 
   1   3  11      361.38      331.65      5.86 o 
   2   3  11      104.79      116.18      2.62 o 
   3   3  11       11.26        9.55      0.82 o 
   4   3  11        0.22       -0.19      0.74 o 
   5   3  11      104.68      106.40      3.48 o 
   6   3  11       11.04       10.28      1.41 o 
   7   3  11        7.60        7.77      1.39 o 
 -11   4  11        2.29        2.16      0.97 o 
 -10   4  11        0.80        0.72      0.89 o 
  -9   4  11       25.47       24.66      1.65 o 
  -8   4  11       22.34       23.81      1.57 o 
  -7   4  11      198.32      191.10      4.75 o 
  -6   4  11        5.06        6.23      0.91 o 
  -5   4  11      117.89      116.57      3.21 o 
  -4   4  11       13.51       15.33      1.58 o 
  -3   4  11       45.08       39.15      1.35 o 
  -2   4  11       29.41       26.56      1.11 o 
  -1   4  11       44.05       34.18      1.69 o 
   0   4  11        6.19        6.25      0.56 o 
   1   4  11       15.74       14.41      0.90 o 
   2   4  11      110.86      108.40      3.23 o 
   3   4  11       33.72       32.02      1.29 o 
   4   4  11       56.42       58.69      2.41 o 
   5   4  11       65.91       66.14      2.67 o 
   6   4  11        2.37        1.43      0.98 o 
   7   4  11       28.47       29.46      2.12 o 
 -10   5  11        2.93        2.24      1.05 o 
  -9   5  11        0.19        0.27      0.88 o 
  -8   5  11        0.00       -0.46      0.72 o 
  -7   5  11        4.14        2.32      0.83 o 
  -6   5  11       82.63       81.94      2.66 o 
  -5   5  11        2.39        3.72      0.79 o 
  -4   5  11      339.19      299.57      6.60 o 
  -3   5  11       12.58       15.89      1.01 o 
  -2   5  11        3.21        3.44      0.59 o 
  -1   5  11        9.57        9.87      0.82 o 
   0   5  11      188.08      162.15      6.15 o 
   1   5  11        5.72        6.87      0.71 o 
   2   5  11        0.28       -0.57      0.42 o 
   3   5  11       28.26       28.46      1.26 o 
   4   5  11       44.75       42.86      2.08 o 
   5   5  11       18.15       22.61      1.76 o 
   6   5  11        1.13        0.99      1.00 o 
  -9   6  11        0.65        0.71      0.89 o 
  -8   6  11        0.06       -1.10      0.79 o 
  -7   6  11       18.67       20.98      1.51 o 
  -6   6  11       15.68       14.62      1.49 o 
  -5   6  11       13.87       14.39      1.25 o 
  -4   6  11       29.31       24.63      1.25 o 
  -3   6  11      245.68      232.97      5.22 o 
  -2   6  11       20.76       21.26      1.15 o 
  -1   6  11      179.60      163.33      3.44 o 
   0   6  11       11.39       11.36      1.24 o 
   1   6  11       10.97       10.71      0.88 o 
   2   6  11        0.00       -0.03      0.49 o 
   3   6  11       20.42       18.54      1.15 o 
   4   6  11        8.04       10.17      1.13 o 
   5   6  11        0.00       -0.15      0.87 o 
   6   6  11        0.85       -0.29      1.00 o 
  -8   7  11        1.62        1.73      0.84 o 
  -7   7  11        2.56        1.52      0.84 o 
  -6   7  11        7.11        6.22      1.01 o 
  -5   7  11       14.40       16.81      1.38 o 
  -4   7  11       20.42       20.03      1.20 o 
  -3   7  11       24.00       20.18      1.47 o 
  -2   7  11        3.24        2.54      0.63 o 
  -1   7  11       67.60       60.82      2.19 o 
   0   7  11       11.94       10.75      1.16 o 
   1   7  11        6.86        7.66      1.10 o 
   2   7  11       49.99       50.66      1.74 o 
   3   7  11        0.08       -0.68      0.60 o 
   4   7  11        8.21        8.67      0.96 o 
   5   7  11       14.03       15.20      1.66 o 
  -7   8  11        1.96        2.12      1.70 o 
  -6   8  11        1.79        2.09      1.32 o 
  -5   8  11        0.91        1.37      1.40 o 
  -4   8  11        9.43        9.08      0.96 o 
  -3   8  11        2.08        2.93      0.71 o 
  -2   8  11       13.72       15.88      1.12 o 
  -1   8  11       15.09       13.77      1.36 o 
   0   8  11       14.85       14.83      1.41 o 
   1   8  11        8.43        8.32      1.16 o 
   2   8  11        1.85        0.42      0.66 o 
   3   8  11        1.44        2.05      0.89 o 
   4   8  11        3.53        4.25      0.86 o 
  -5   9  11        0.10        0.64      0.67 o 
  -4   9  11        0.04        0.02      0.69 o 
  -3   9  11        3.82        4.52      0.91 o 
  -2   9  11        9.13        9.47      0.96 o 
  -1   9  11        3.53        5.25      1.02 o 
   0   9  11        9.06        9.73      1.26 o 
   1   9  11       18.65       20.40      1.66 o 
   2   9  11        0.01       -0.74      0.75 o 
 -10   0  12        0.46       -1.08      1.16 o 
  -8   0  12       59.11       55.30      3.02 o 
  -6   0  12       31.45       26.58      2.01 o 
  -4   0  12     3513.91     3790.29     97.11 o 
  -2   0  12      579.99      567.03     15.82 o 
   0   0  12      460.63      495.54     10.09 o 
   2   0  12       75.27       74.50      3.61 o 
   4   0  12      132.13      128.87      5.45 o 
   6   0  12       35.35       35.36      3.07 o 
 -11   1  12        9.88       11.22      1.14 o 
 -10   1  12        2.27        4.46      0.83 o 
  -9   1  12        2.88        1.80      0.82 o 
  -8   1  12        0.01        0.28      0.72 o 
  -7   1  12      591.22      610.42     12.28 o 
  -6   1  12        0.11       -0.14      0.71 o 
  -5   1  12      231.97      222.70      7.18 o 
  -4   1  12      210.32      208.16      4.89 o 
  -3   1  12      277.92      285.37      6.21 o 
  -2   1  12       30.06       27.91      1.40 o 
  -1   1  12      771.46      780.89     15.68 o 
   0   1  12        1.32        2.78      0.51 o 
   1   1  12       43.34       43.43      1.29 o 
   2   1  12       54.85       56.76      3.40 o 
   3   1  12      128.30      131.78      3.79 o 
   4   1  12       10.77       10.37      2.43 o 
   5   1  12        6.21        8.06      1.29 o 
   6   1  12        6.52        4.56      1.18 o 
   7   1  12       43.12       44.94      2.47 o 
 -11   2  12        0.23       -0.21      0.75 o 
 -10   2  12      131.44      141.98      3.41 o 
  -9   2  12        7.70        7.60      1.10 o 
  -8   2  12       34.27       38.38      1.87 o 
  -7   2  12        9.88        9.58      1.22 o 
  -6   2  12      118.05      115.91      3.26 o 
  -5   2  12       12.56       11.23      1.07 o 
  -4   2  12       47.93       46.56      2.89 o 
  -3   2  12        0.04       -0.34      0.50 o 
  -2   2  12       35.74       35.62      1.53 o 
  -1   2  12      308.82      313.87      5.55 o 
   0   2  12       52.32       52.69      1.35 o 
   1   2  12      152.23      137.98      3.16 o 
   2   2  12       54.99       64.57      1.84 o 
   3   2  12       45.09       44.52      2.03 o 
   4   2  12        2.85        4.34      1.03 o 
   5   2  12       41.29       50.08      3.40 o 
   6   2  12       26.47       30.41      2.28 o 
   7   2  12        0.22       -0.25      1.50 o 
 -10   3  12       80.75       84.75      3.00 o 
  -9   3  12       32.71       28.32      1.75 o 
  -8   3  12        6.65        6.38      1.07 o 
  -7   3  12        1.10        1.09      0.73 o 
  -6   3  12       17.99       20.21      1.35 o 
  -5   3  12        1.71        1.52      0.67 o 
  -4   3  12        4.04        3.92      0.78 o 
  -3   3  12        5.83        6.51      0.86 o 
  -2   3  12       69.79       64.26      1.77 o 
  -1   3  12        1.06        1.82      0.53 o 
   0   3  12        8.41        8.70      1.10 o 
   1   3  12        2.85        2.33      0.58 o 
   2   3  12      151.57      135.09      2.99 o 
   3   3  12        5.57        5.97      1.00 o 
   4   3  12      104.59       98.14      3.43 o 
   5   3  12       22.43       25.59      1.88 o 
   6   3  12        6.39        7.54      1.36 o 
 -10   4  12        0.06        0.47      1.05 o 
  -9   4  12       22.06       24.13      3.10 o 
  -8   4  12        0.65        0.55      0.87 o 
  -7   4  12       50.14       44.28      1.97 o 
  -6   4  12        0.39        0.83      1.26 o 
  -5   4  12        0.00       -0.09      0.61 o 
  -4   4  12       16.92       16.67      1.44 o 
  -3   4  12       27.46       25.20      1.64 o 
  -2   4  12       50.85       46.33      1.90 o 
  -1   4  12       45.17       34.99      1.79 o 
   0   4  12        2.05        3.30      0.60 o 
   1   4  12      216.20      209.22      4.13 o 
   2   4  12       43.86       48.54      2.22 o 
   3   4  12        4.89        4.56      0.73 o 
   4   4  12       20.04       16.94      1.54 o 
   5   4  12       26.65       27.28      1.95 o 
   6   4  12        0.38        1.13      1.11 o 
  -9   5  12        2.59        1.74      0.99 o 
  -8   5  12        3.73        3.49      0.94 o 
  -7   5  12       14.13       15.38      1.38 o 
  -6   5  12       24.78       28.65      1.70 o 
  -5   5  12        0.58        1.20      1.04 o 
  -4   5  12        5.86        5.72      0.90 o 
  -3   5  12       13.23       12.42      0.97 o 
  -2   5  12       32.35       34.57      1.63 o 
  -1   5  12        2.53        3.10      0.61 o 
   0   5  12        0.25       -0.10      0.58 o 
   1   5  12        0.44        0.45      0.91 o 
   2   5  12       11.76       11.01      0.91 o 
   3   5  12        1.85        1.83      0.63 o 
   4   5  12        1.28        2.73      1.00 o 
   5   5  12        8.94       10.50      1.43 o 
  -9   6  12        1.26        1.92      1.03 o 
  -8   6  12        1.85        0.81      0.76 o 
  -7   6  12       12.21       14.31      1.62 o 
  -6   6  12        7.33        6.38      1.82 o 
  -5   6  12        6.61        8.52      1.11 o 
  -4   6  12        4.32        3.29      0.85 o 
  -3   6  12        4.26        0.94      0.59 o 
  -2   6  12        3.25        4.02      0.70 o 
  -1   6  12       12.45       11.52      0.95 o 
   0   6  12       31.32       27.61      3.11 o 
   1   6  12       43.84       37.26      1.87 o 
   2   6  12        6.60        5.53      0.80 o 
   3   6  12        0.06       -0.14      0.53 o 
   4   6  12        1.45        0.11      0.88 o 
   5   6  12        1.29        1.13      1.04 o 
  -7   7  12        3.60        4.13      0.98 o 
  -6   7  12       14.73       10.93      1.72 o 
  -5   7  12        0.18        0.47      0.79 o 
  -4   7  12        0.50        1.91      1.05 o 
  -3   7  12       12.18       12.16      1.02 o 
  -2   7  12       18.17       16.39      1.12 o 
  -1   7  12        0.12        0.90      0.70 o 
   0   7  12        5.57        4.88      0.97 o 
   1   7  12        0.33        0.57      0.75 o 
   2   7  12        5.14        4.23      0.94 o 
   3   7  12        8.98       10.71      1.04 o 
   4   7  12        0.32        0.71      1.06 o 
  -6   8  12        1.15        2.58      0.92 o 
  -5   8  12        8.57        6.71      1.39 o 
  -4   8  12        0.48        1.33      0.80 o 
  -3   8  12        0.01        0.81      0.65 o 
  -2   8  12        0.49        0.30      0.57 o 
  -1   8  12        0.07        0.14      0.71 o 
   0   8  12        9.09        5.61      1.01 o 
   1   8  12        0.78        1.11      0.83 o 
   2   8  12        7.48        8.25      1.19 o 
  -2   9  12        2.31        2.61      0.86 o 
  -1   9  12       17.06       19.00      1.87 o 
  -9   0  13        0.20       -0.62      1.24 o 
  -7   0  13      122.30      119.38      4.90 o 
  -5   0  13       16.49       13.45      1.67 o 
  -3   0  13       45.99       48.25      2.67 o 
  -1   0  13      635.15      635.49     17.63 o 
   1   0  13        5.77        4.19      1.24 o 
   3   0  13        5.19        6.89      1.62 o 
   5   0  13        5.58        5.46      1.71 o 
 -10   1  13        1.96        1.93      0.99 o 
  -9   1  13        2.12        0.69      0.89 o 
  -8   1  13       11.88       11.86      1.28 o 
  -7   1  13      137.86      126.26      5.00 o 
  -6   1  13        0.41        1.77      0.75 o 
  -5   1  13       27.32       25.99      1.50 o 
  -4   1  13        0.74        1.17      0.64 o 
  -3   1  13        3.45        2.28      0.68 o 
  -2   1  13        6.60        6.01      0.88 o 
  -1   1  13       23.42       24.77      1.36 o 
   0   1  13       33.92       35.50      1.31 o 
   1   1  13      213.10      216.41      4.25 o 
   2   1  13      216.27      214.60      5.41 o 
   3   1  13        3.18        3.64      0.99 o 
   4   1  13       24.34       20.89      1.70 o 
   5   1  13        5.97        5.76      1.25 o 
   6   1  13        0.44        1.57      1.15 o 
 -10   2  13       66.23       64.45      3.17 o 
  -9   2  13        0.86        0.35      0.93 o 
  -8   2  13       37.11       39.38      1.97 o 
  -7   2  13        3.08        2.19      0.80 o 
  -6   2  13       12.52       10.72      1.17 o 
  -5   2  13       16.72       16.68      1.27 o 
  -4   2  13        9.00        8.29      1.09 o 
  -3   2  13        2.92        2.40      0.71 o 
  -2   2  13       43.34       44.82      1.78 o 
  -1   2  13        5.43        4.47      0.77 o 
   0   2  13       15.18       11.55      0.87 o 
   1   2  13       17.83       15.52      1.02 o 
   2   2  13        0.01        1.04      1.03 o 
   3   2  13       13.79       15.32      1.46 o 
   4   2  13       85.99       86.20      3.15 o 
   5   2  13       50.52       54.84      3.87 o 
   6   2  13        1.37        1.69      1.17 o 
 -10   3  13        1.34        1.15      1.06 o 
  -9   3  13        7.84        6.29      1.21 o 
  -8   3  13        6.12        4.35      1.02 o 
  -7   3  13        0.61        0.38      0.73 o 
  -6   3  13        1.42        2.30      0.79 o 
  -5   3  13        0.00       -0.86      0.57 o 
  -4   3  13        6.51        7.71      0.99 o 
  -3   3  13        8.43        7.57      0.95 o 
  -2   3  13        4.26        3.01      1.41 o 
  -1   3  13       49.17       44.67      1.74 o 
   0   3  13       14.77       14.50      1.23 o 
   1   3  13       39.78       35.36      1.72 o 
   2   3  13        1.11        2.14      0.64 o 
   3   3  13       13.88       12.28      1.36 o 
   4   3  13       15.37       16.83      1.63 o 
   5   3  13       24.85       29.12      2.09 o 
  -9   4  13        0.13       -0.39      0.97 o 
  -8   4  13        3.40        1.74      0.90 o 
  -7   4  13       13.54       10.92      1.24 o 
  -6   4  13        0.71        0.95      0.79 o 
  -5   4  13       75.82       66.06      2.97 o 
  -4   4  13       39.03       31.41      1.63 o 
  -3   4  13        5.16        5.13      0.88 o 
  -2   4  13       24.82       25.08      1.47 o 
  -1   4  13        2.67        1.43      0.88 o 
   0   4  13        5.90        7.84      1.00 o 
   1   4  13       22.39       20.35      2.56 o 
   2   4  13        0.27        0.13      0.56 o 
   3   4  13        2.05        2.48      0.94 o 
   4   4  13        7.39        7.40      1.40 o 
   5   4  13        7.38        5.77      1.32 o 
  -8   5  13        5.25        5.74      1.08 o 
  -7   5  13       10.79       10.82      1.27 o 
  -6   5  13        0.02       -1.07      0.71 o 
  -5   5  13       19.33       18.55      1.48 o 
  -4   5  13       31.46       22.27      1.69 o 
  -3   5  13        8.51        7.69      1.78 o 
  -2   5  13      211.24      196.38      5.02 o 
  -1   5  13        1.13        0.50      0.57 o 
   0   5  13        0.29        0.33      0.70 o 
   1   5  13        0.39        1.08      0.77 o 
   2   5  13        1.91        1.33      0.80 o 
   3   5  13        1.27        2.85      1.00 o 
   4   5  13        8.95       10.77      1.46 o 
  -7   6  13       20.46       19.05      1.58 o 
  -6   6  13       19.54       22.08      2.36 o 
  -5   6  13       40.48       38.04      1.95 o 
  -4   6  13        2.79        2.80      0.84 o 
  -3   6  13        0.98        2.52      0.80 o 
  -2   6  13        6.05        6.34      0.82 o 
  -1   6  13        2.93        0.65      0.75 o 
   0   6  13       21.62       23.92      1.67 o 
   1   6  13        4.42        4.59      0.96 o 
   2   6  13       15.20       15.79      2.16 o 
   3   6  13        3.65        2.26      0.90 o 
  -6   7  13        4.24        3.14      0.95 o 
  -5   7  13        3.09        4.23      1.01 o 
  -4   7  13        1.29        1.06      1.52 o 
  -3   7  13       11.55       10.42      1.17 o 
  -2   7  13        1.58        2.47      0.70 o 
  -1   7  13       17.00       19.66      3.52 o 
   0   7  13        2.71        3.23      0.96 o 
   1   7  13        0.00       -0.95      0.87 o 
   2   7  13        0.05        0.81      0.77 o 
  -3   8  13        4.63        4.41      0.86 o 
  -2   8  13        0.91        1.43      0.75 o 
  -1   8  13        0.00        0.70      0.75 o 
  -8   0  14        0.01        0.33      1.22 o 
  -6   0  14       15.55       17.37      1.95 o 
  -4   0  14        2.09        1.88      0.98 o 
  -2   0  14      101.69       94.80      4.02 o 
   0   0  14       50.77       62.10      3.13 o 
   2   0  14        2.51        4.74      1.57 o 
   4   0  14        1.78        1.70      1.51 o 
  -9   1  14        6.37        5.27      1.17 o 
  -8   1  14        1.75        0.73      0.87 o 
  -7   1  14       43.24       41.42      1.97 o 
  -6   1  14        4.71        4.02      0.86 o 
  -5   1  14       16.53       14.43      1.24 o 
  -4   1  14      135.29      143.80      3.83 o 
  -3   1  14        4.54        5.73      1.22 o 
  -2   1  14        8.60        8.77      1.05 o 
  -1   1  14       43.83       50.62      1.95 o 
   0   1  14       10.26       10.33      1.04 o 
   1   1  14        3.71        4.51      1.42 o 
   2   1  14       99.12      106.76      3.47 o 
   3   1  14       10.90       15.58      3.07 o 
   4   1  14       11.14        8.21      1.37 o 
   5   1  14        2.13        2.70      1.23 o 
  -9   2  14        0.91       -0.27      0.93 o 
  -8   2  14        7.71        6.65      1.19 o 
  -7   2  14        5.13        6.54      1.05 o 
  -6   2  14        1.28        0.71      0.80 o 
  -5   2  14        0.08       -0.12      0.97 o 
  -4   2  14        0.55        0.18      0.68 o 
  -3   2  14        1.06        0.47      1.21 o 
  -2   2  14       18.96       18.60      1.32 o 
  -1   2  14        3.79        3.47      0.83 o 
   0   2  14        0.01       -0.32      0.65 o 
   1   2  14        8.84       10.08      1.14 o 
   2   2  14       14.06       16.65      1.53 o 
   3   2  14        5.92        5.29      1.20 o 
   4   2  14        5.51        5.11      1.27 o 
  -8   3  14       17.03       15.49      1.75 o 
  -7   3  14        0.87        0.68      0.78 o 
  -6   3  14        0.61        0.12      0.71 o 
  -5   3  14        0.38        1.09      0.72 o 
  -4   3  14        2.60        1.45      0.71 o 
  -3   3  14        1.61        1.22      0.72 o 
  -2   3  14       12.87       12.95      1.17 o 
  -1   3  14       14.89       19.23      1.70 o 
   0   3  14        4.82        4.90      0.95 o 
   1   3  14       13.49       13.13      1.45 o 
   2   3  14        1.88        1.76      1.44 o 
   3   3  14        0.04       -0.37      0.91 o 
   4   3  14        2.84        4.86      1.25 o 
  -8   4  14        3.93        4.36      1.01 o 
  -7   4  14        5.68        8.57      1.22 o 
  -6   4  14       16.16       15.83      1.45 o 
  -5   4  14        1.19        1.92      0.80 o 
  -4   4  14        5.24        4.44      0.90 o 
  -3   4  14        2.17        1.98      0.78 o 
  -2   4  14        0.28        1.47      1.16 o 
  -1   4  14        0.51       -0.08      0.88 o 
   0   4  14        4.49        5.20      1.79 o 
   1   4  14       11.63       10.66      1.20 o 
   2   4  14       40.00       43.47      3.38 o 
   3   4  14        4.15        5.20      1.24 o 
  -7   5  14        0.15       -0.45      0.79 o 
  -6   5  14        0.00       -0.66      0.76 o 
  -5   5  14        1.89        0.57      0.73 o 
  -4   5  14       16.34       18.58      1.46 o 
  -3   5  14       32.26       31.05      3.38 o 
  -2   5  14        4.54        5.48      0.95 o 
  -1   5  14       53.27       48.13      3.46 o 
   0   5  14        0.13        0.11      0.73 o 
   1   5  14       37.85       34.51      1.94 o 
   2   5  14        0.74        1.11      0.82 o 
  -6   6  14        1.94        1.60      0.88 o 
  -5   6  14       42.70       45.52      2.24 o 
  -4   6  14       28.59       30.62      2.24 o 
  -3   6  14        1.29        0.13      0.64 o 
  -2   6  14       13.75       11.72      1.87 o 
  -1   6  14        3.82        3.86      1.59 o 
   0   6  14        0.94        1.34      0.81 o 
   1   6  14        8.45        7.21      1.34 o 
  -3   7  14       12.00       12.32      1.22 o 
  -2   7  14        1.08        1.09      0.93 o 
  -1   7  14        3.12        2.93      1.02 o 
  -7   0  15        7.07       10.94      1.68 o 
  -5   0  15       23.67       24.25      2.23 o 
  -3   0  15       13.52       14.40      1.78 o 
  -1   0  15      210.66      233.94      7.79 o 
   3   0  15        2.62        4.71      1.74 o 
  -8   1  15        0.45        0.29      0.89 o 
  -7   1  15       10.24       13.29      1.29 o 
  -6   1  15        3.31        3.02      0.86 o 
  -5   1  15        6.35        6.30      0.99 o 
  -4   1  15       32.45       32.28      2.42 o 
  -3   1  15       71.82       78.52      2.65 o 
  -2   1  15       21.37       19.63      1.37 o 
  -1   1  15        1.92        1.31      0.69 o 
   0   1  15        4.56        5.96      1.30 o 
   2   1  15        6.54        9.12      2.06 o 
   3   1  15        3.12        3.32      1.22 o 
  -8   2  15        0.10        0.65      0.81 o 
  -7   2  15       15.51       21.65      1.64 o 
  -6   2  15       37.31       42.14      2.00 o 
  -5   2  15        4.18        6.54      1.31 o 
  -4   2  15       92.00      108.18      3.28 o 
  -3   2  15        0.05       -0.46      0.63 o 
  -2   2  15        4.08        5.89      1.14 o 
  -1   2  15        2.48        3.99      1.05 o 
   0   2  15       37.44       40.45      2.50 o 
   2   2  15        5.08        6.38      1.93 o 
   3   2  15        1.14        1.09      1.07 o 
  -7   3  15       37.22       41.09      2.18 o 
  -6   3  15        3.17        2.61      0.79 o 
  -5   3  15        9.18       10.77      1.18 o 
  -4   3  15        0.15       -0.92      0.62 o 
  -3   3  15       18.20       24.17      1.56 o 
  -2   3  15        1.79        1.26      1.14 o 
  -1   3  15        9.16       10.94      1.61 o 
   0   3  15        0.10        0.45      0.93 o 
   1   3  15        3.87        3.53      1.70 o 
   2   3  15        1.38        0.94      1.53 o 
  -6   4  15       15.10       17.32      1.50 o 
  -5   4  15        0.00        1.25      0.75 o 
  -4   4  15        2.95        2.65      0.85 o 
  -3   4  15        0.00       -0.68      0.91 o 
  -2   4  15       10.70       12.92      1.24 o 
  -1   4  15        1.52        0.68      1.07 o 
   0   4  15        2.57        2.82      1.18 o 
   1   4  15        0.02        0.50      0.77 o 
  -5   5  15        3.65        2.33      0.83 o 
  -4   5  15        2.89        5.20      1.02 o 
  -3   5  15        1.27        3.07      1.44 o 
  -2   5  15        0.05        2.07      1.02 o 
  -1   5  15        2.19        3.21      1.18 o 
   0   5  15        2.24        3.30      0.98 o 
  -6   0  16       47.69       53.96      3.17 o 
  -4   0  16        2.92        2.60      1.13 o 
  -2   0  16        3.09        3.46      1.21 o 
  -6   1  16        0.80        1.83      0.76 o 
  -5   1  16        7.08        8.08      1.09 o 
  -4   1  16        4.56        6.04      1.65 o 
  -3   1  16        0.15        0.01      0.63 o 
  -2   1  16        2.54        4.11      0.88 o 
  -1   1  16       17.01       20.96      2.11 o 
  -5   2  16        0.36        0.86      1.23 o 
  -4   2  16       10.21       10.07      1.19 o 
  -3   2  16        2.24        1.78      1.36 o 
  -2   2  16        0.00        0.33      0.68 o 
  -1   2  16       34.98       44.93      2.80 o 
   0   2  16        0.29        0.76      1.01 o 
  -5   3  16        4.67        6.56      0.98 o 
  -4   3  16       35.10       44.40      2.03 o 
  -3   3  16       14.94       18.04      2.39 o 
  -2   3  16        1.56        1.86      0.75 o 
  -1   3  16        4.19        6.77      1.47 o 
                                                 
